# Supplementary material for: Genome-wide identification, expression analysis of WRKY transcription factors in Citrus ichangensis and functional validation of CiWRKY31 in response to cold stress
Source: BMC Plant Biol. 2024 Jun 28;24:617. doi: 10.1186/s12870-024-05320-0 (PMC11212357; doi:10.1186/s12870-024-05320-0)
Supplement: Supplementary file 2 — Supplementary Material 2 [file 12870_2024_5320_MOESM2_ESM.xlsx]

## Sheet: Table Explanations
Table S1 List of the 52 identified WRKY genes in C. ichangensis with their detail information. Table S2 List of conserved motifs identified in the CiWRKYs. Table S3 List of duplicated WRKY gene pairs identified in the C. ichangensis. Table S4 Identification of cis-regulatory elements (CREs) in the promoters of CiWRKY genes. Table S5 List of overrepresented gene ontology (GO) terms for CiWRKY gene…

## Sheet: Table S1
Table S1. List of the 52 identified WRKY genes in Citrus ichangensis with their detail information.
Annotation	Gene ID	cDNA length	Aa	MW (Da)	pI	Group	WRKY Domain	Subcellular Localization
WRKY1	Ci088490	1467	488	53330.6	6.16	Ⅰ	WRKYGQK	Nucleus
WRKY2	Ci189190	2172	723	78096	5.78	Ⅰ	WRKYGQK	Nucleus
WRKY3	Ci016170	1578	525	56858.5	7.7	Ⅰ	WRKYGQK	Nucleus
WRKY4	Ci181120	1137	378	41784.5	8.44	Ⅰ	WRKYGQK	Nucleus
WRKY6	Ci238840	1800	599	65133	6.44	Ⅱb	WRKYGQK	Nucleus
WRKY7	Ci288320	1077	358	38668.7	9.31	Ⅱd	WRKYGQK	Nucleus
WRKY9	Ci269230	1185	394	44018	5.77	Ⅱb	WRKYGQK	Nucleus
WRKY11	Ci318110	240	79	8870.06	6.95	Ⅱd	WRKYGQK	Nucleus
WRKY12	Ci003600	726	241	27143.6	6.85	Ⅱc	WRKYGQK	Nucleus
WRKY13	Ci134440	693	230	25883.2	9.1	Ⅱc	WRKYGQK	Nucleus
WRKY15	Ci057940	1095	364	40227.1	9.26	Ⅱd	WRKYGQK	Nucleus
WRKY18	Ci004600	777	258	28777.3	8.7	Ⅱa	WRKYGQK	Nucleus
WRKY19	Ci142670	609	202	22966.7	8.82	Ⅱc	WRKYGQK	Nucleus
WRKY20	Ci097890	1695	564	60943.6	6.56	Ⅰ	WRKYGQK	Nucleus
WRKY21	Ci027610	1146	381	42654.6	9.82	Ⅱd	WRKYGQK	Nucleus
WRKY22	Ci000530	1041	346	37735.5	6.32	Ⅱe	WRKYGQK	Nucleus
WRKY23	Ci020350	969	322	35529.8	8.56	Ⅱc	WRKYGQK	Nucleus
WRKY26	Ci237440	1782	593	64822.1	7.09	Ⅰ	WRKYGQK	Nucleus
WRKY27	Ci055870	1209	402	44405.7	5.01	Ⅱe	WRKYGQK	Nucleus
WRKY28	Ci072320	1029	342	38290.1	6.71	Ⅱc	WRKYGQK	Nucleus
WRKY29	Ci092540	891	296	33123	5.66	Ⅱe	WRKYGQK	Nucleus
WRKY30	Ci056350	1152	383	42315.7	5.55	Ⅲ	WRKYGQK	Nucleus
WRKY31	Ci145260	1821	606	65777.5	6.03	Ⅱb	WRKYGQK	Nucleus
WRKY32	Ci214860	1458	485	53136.1	6.1	Ⅰ	WRKYGQK	Nucleus
WRKY33	Ci305440	1305	434	48316.4	6.65	Ⅰ	WRKYGQK	Nucleus
WRKY35	Ci187400	1494	497	53564.5	5.84	Ⅱe	WRKYGQK	Nucleus
WRKY36	Ci015170	1497	498	54695.8	8.43	Ⅱb	WRKYGQK	Nucleus
WRKY40	Ci236820	957	318	35329.4	8.35	Ⅱa	WRKYGQK	Nucleus
WRKY41	Ci022680	1095	364	41105.8	5.37	Ⅲ	WRKYGQK	Nucleus
WRKY42	Ci097170	1644	547	60344.1	7.07	Ⅱb	WRKYGQK	Nucleus
WRKY43	Ci000480	393	130	14735.5	9.13	Ⅱc	WRKYGQK	Nucleus
WRKY44	Ci172920	1407	468	51985.7	8.24	Ⅰ	WRKYGQK	Nucleus
WRKY45	Ci180560	489	162	18213.4	9.56	Ⅱc	WRKYGQK	Nucleus
WRKY47	Ci021010	1506	501	54322.8	7.67	Ⅱb	WRKYGQK	Nucleus
WRKY48	Ci136300	1113	370	40725.5	6.05	Ⅱc	WRKYGQK	Nucleus
WRKY49	Ci089770	567	188	21251.7	8.81	Ⅱc	WRKYGQK	Nucleus
WRKY50	Ci249270	480	159	18301.1	5.29	Ⅱc	WRKYGKK	Nucleus
WRKY52	Ci078140	249	82	9155.26	6.48	Ⅲ	WRKYGQK	Nucleus
WRKY53	Ci061630	1011	336	37639.5	5.2	Ⅲ	WRKYGQK	Nucleus
WRKY54	Ci174730	987	328	36772.7	6.01	Ⅲ	WRKYGQK	Nucleus
WRKY55	Ci071070	1071	356	39338.7	6.2	Ⅲ	WRKYGQK	Nucleus
WRKY56	Ci192760	552	183	20843.4	9.28	Ⅱc	WRKYGQK	Nucleus
WRKY57	Ci016440	876	291	32059.3	6.19	Ⅱc	WRKYGQK	Nucleus
WRKY58	Ci076870	2736	911	101629	6.12	Ⅰ	WRKYGQK	Nucleus
WRKY60	Ci004590	966	321	35946.2	7.15	Ⅱa	WRKYGQK	Nucleus
WRKY61	Ci091290	1809	602	65036.8	6.35	Ⅱb	WRKYGQK	Nucleus
WRKY65	Ci041310	903	300	34224.7	5.45	Ⅱe	WRKYGQK	Nucleus
WRKY70	Ci071080	930	309	35028.7	6.01	Ⅲ	WRKYGQK	Nucleus
WRKY71	Ci155750	936	311	34319	6.37	Ⅱc	WRKYGQK	Nucleus
WRKY72	Ci045100	1749	582	62972.5	5.95	Ⅱb	WRKYGQK	Nucleus
WRKY74	Ci200740	1080	359	40542.9	9.83	Ⅱd	WRKYGQK	Nucleus
WRKY75	Ci036300	582	193	21752.2	9.25	Ⅱc	WRKYGQK	Nucleus

## Sheet: Table S2
Table S2. List of conserved motifs identified in the CiWRKYs
Motif ID	Name	P-value	E-value	Width	Sites
motif_1	DDGYRWRKYGQKVVKGNPYPR	3.2e-888	2.0e-759	21	49
motif_2	GCPVRKQVZRSSEDPSIVITTYEGEHNHP	1.1e-975	1.9e-848	29	48
motif_3	EDGYNWRKYGQKQVKGSEYPRSYYKCTHPBCPVKKKVERSL	3e-282	2e-244	41	10
motif_4	SYYRCTSA	1.7e-304	6.1e-176	8	48
motif_5	ZKKVREPRVAVQTRSEVDIL	5.1e-252	6.8e-168	20	26
motif_6	KQELEVLQAELNRVREENERLREMLNQVTKDYNALQLQLMDLMQK	1e-111	6.3e-74	45	10
motif_7	VEAATAAITSDPNFTAALAAAISSIIGG	9.4e-110	7.7e-72	28	10
motif_8	LPPAATAMASTTSAAASMLLSGSSSSADG	7.1e-98	1.1e-66	29	8
motif_9	DGQITEIIYKGEHNHPKPQSTRRA	2.3e-98	9.4e-64	24	9
motif_10	SGRCHCSKKRKHRVKRVIKVPAISNKLADIP	6.3e-49	3.5e-32	31	4

## Sheet: Table S3
Table S3. List of duplicated WRKY gene pairs identified in the Citrus ichangensis
Gene Name	Gene ID	Ci_Chrom	Gene Name	Gene ID	Ci_Chrom
WRKY1	Ci088490.1	2	WRKY20	Ci097890.1	4
WRKY6	Ci238840.1	2	WRKY42	Ci097170.1	4
WRKY15	Ci057940.1	1	WRKY7	Ci288320.1	3
WRKY22	Ci000530.1	5	WRKY27	Ci055870.1	9
WRKY22	Ci000530.1	5	WRKY29	Ci092540.1	5
WRKY23	Ci020350.1	5	WRKY48	Ci136300.1	9
WRKY26	Ci237440.1	1	WRKY4	Ci181120.1	6
WRKY31	Ci145260.1	2	WRKY42	Ci097170.1	4
WRKY31	Ci145260.1	2	WRKY6	Ci238840.1	2
WRKY41	Ci022680.1	5	WRKY30	Ci056350.1	9
WRKY41	Ci022680.1	5	WRKY53	Ci061630.1	5
WRKY45	Ci180560.1	7	WRKY57	Ci016440.1	7
WRKY45	Ci180560.1	7	WRKY75	Ci036300.1	7
WRKY53	Ci061630.1	5	WRKY30	Ci056350.1	9
WRKY54	Ci174730.1	6	WRKY55	Ci071070.1	7
WRKY56	Ci192760.1	2	WRKY57	Ci016440.1	7
WRKY56	Ci192760.1	2	WRKY75	Ci036300.1	7
WRKY56	Ci192760.1	2	WRKY45	Ci180560.1	7
WRKY61	Ci091290.1	5	WRKY36	Ci015170.2	7
WRKY61	Ci091290.1	5	WRKY72	Ci045100.1	6
WRKY71	Ci155750.1	2	WRKY28	Ci072320.1	7
WRKY72	Ci045100.1	6	WRKY36	Ci015170.2	7

## Sheet: Table S4
Table S4. Identification of cis-regulatory elements (CREs) in the promoters of CiWRKY genes
Gene ID	start	end	Motif Name	Cis-acting regulatory element	Motif sequence
Ci000480.1	939	979	MBS	MYB binding site involved in drought-inducibility	CAACTG
Ci000480.1	1706	1746	MBS	MYB binding site involved in drought-inducibility	CAACTG
Ci000480.1	196	236	GARE-motif	gibberellin-responsive element	TCTGTTG
Ci000480.1	1724	1764	TATC-box	cis-acting element involved in gibberellin-responsiveness	TATCCCA
Ci000480.1	684	724	ABRE	cis-acting element involved in the abscisic acid responsiveness	ACGTG
Ci000480.1	900	940	ABRE	cis-acting element involved in the abscisic acid responsiveness	CACGTG
Ci000480.1	901	941	ABRE	cis-acting element involved in the abscisic acid responsiveness	ACGTG
Ci000480.1	1472	1512	ABRE	cis-acting element involved in the abscisic acid responsiveness	AACCCGG
Ci000480.1	1050	1090	W box		TTGACC
Ci000480.1	1243	1283	TC-rich repeats	cis-acting element involved in defense and stress responsiveness	ATTCTCTAAC
Ci000480.1	1366	1406	TC-rich repeats	cis-acting element involved in defense and stress responsiveness	ATTCTCTAAC
Ci000530.1	419	459	MBS	MYB binding site involved in drought-inducibility	CAACTG
Ci000530.1	709	749	CGTCA-motif	cis-acting regulatory element involved in the MeJA-responsiveness	CGTCA
Ci000530.1	1363	1403	CGTCA-motif	cis-acting regulatory element involved in the MeJA-responsiveness	CGTCA
Ci000530.1	709	749	TGACG-motif	cis-acting regulatory element involved in the MeJA-responsiveness	TGACG
Ci000530.1	1363	1403	TGACG-motif	cis-acting regulatory element involved in the MeJA-responsiveness	TGACG
Ci000530.1	46	86	ABRE	cis-acting element involved in the abscisic acid responsiveness	GACACGTGGC
Ci000530.1	48	88	ABRE	cis-acting element involved in the abscisic acid responsiveness	CACGTG
Ci000530.1	49	89	ABRE	cis-acting element involved in the abscisic acid responsiveness	ACGTG
Ci000530.1	754	794	ABRE	cis-acting element involved in the abscisic acid responsiveness	ACGTG
Ci000530.1	472	512	W box		TTGACC
Ci003600.1	489	529	TGACG-motif	cis-acting regulatory element involved in the MeJA-responsiveness	TGACG
Ci003600.1	1240	1280	TGACG-motif	cis-acting regulatory element involved in the MeJA-responsiveness	TGACG
Ci003600.1	1678	1718	W box		TTGACC
Ci003600.1	59	99	ABRE	cis-acting element involved in the abscisic acid responsiveness	GCAACGTGTC
Ci003600.1	62	102	ABRE	cis-acting element involved in the abscisic acid responsiveness	ACGTG
Ci003600.1	66	106	ABRE	cis-acting element involved in the abscisic acid responsiveness	TACGGTC
Ci003600.1	130	170	ABRE	cis-acting element involved in the abscisic acid responsiveness	ACGTG
Ci003600.1	1088	1128	ABRE	cis-acting element involved in the abscisic acid responsiveness	ACGTG
Ci003600.1	1958	1998	LTR	cis-acting element involved in low-temperature responsiveness	CCGAAA
Ci003600.1	489	529	CGTCA-motif	cis-acting regulatory element involved in the MeJA-responsiveness	CGTCA
Ci003600.1	1240	1280	CGTCA-motif	cis-acting regulatory element involved in the MeJA-responsiveness	CGTCA
Ci003600.1	1510	1550	TCA-element	cis-acting element involved in salicylic acid responsiveness	TCAGAAGAGG
Ci003600.1	219	259	MBS	MYB binding site involved in drought-inducibility	CAACTG
Ci003600.1	1887	1927	MBS	MYB binding site involved in drought-inducibility	CAACTG
Ci004590.1	1285	1325	TC-rich repeats	cis-acting element involved in defense and stress responsiveness	GTTTTCTTAC
Ci004590.1	1521	1561	TC-rich repeats	cis-acting element involved in defense and stress responsiveness	ATTCTCTAAC
Ci004590.1	1170	1210	W box		TTGACC
Ci004590.1	1549	1589	W box		TTGACC
Ci004590.1	1358	1398	ABRE	cis-acting element involved in the abscisic acid responsiveness	ACGTG
Ci004590.1	1015	1055	LTR	cis-acting element involved in low-temperature responsiveness	CCGAAA
Ci004600.1	461	501	MBS	MYB binding site involved in drought-inducibility	CAACTG
Ci004600.1	828	868	MBS	MYB binding site involved in drought-inducibility	CAACTG
Ci004600.1	1810	1850	CGTCA-motif	cis-acting regulatory element involved in the MeJA-responsiveness	CGTCA
Ci004600.1	471	511	TCA-element	cis-acting element involved in salicylic acid responsiveness	CCATCTTTTT
Ci004600.1	660	700	LTR	cis-acting element involved in low-temperature responsiveness	CCGAAA
Ci004600.1	966	1006	LTR	cis-acting element involved in low-temperature responsiveness	CCGAAA
Ci004600.1	388	428	ABRE	cis-acting element involved in the abscisic acid responsiveness	CACGTG
Ci004600.1	389	429	ABRE	cis-acting element involved in the abscisic acid responsiveness	ACGTG
Ci004600.1	901	941	ABRE	cis-acting element involved in the abscisic acid responsiveness	CACGTG
Ci004600.1	902	942	ABRE	cis-acting element involved in the abscisic acid responsiveness	ACGTG
Ci004600.1	1423	1463	ABRE	cis-acting element involved in the abscisic acid responsiveness	CACGTG
Ci004600.1	1424	1464	ABRE	cis-acting element involved in the abscisic acid responsiveness	ACGTG
Ci004600.1	1468	1508	ABRE	cis-acting element involved in the abscisic acid responsiveness	ACGTG
Ci004600.1	1677	1717	ABRE	cis-acting element involved in the abscisic acid responsiveness	CACGTG
Ci004600.1	1678	1718	ABRE	cis-acting element involved in the abscisic acid responsiveness	ACGTG
Ci004600.1	1810	1850	TGACG-motif	cis-acting regulatory element involved in the MeJA-responsiveness	TGACG
Ci004600.1	247	287	TC-rich repeats	cis-acting element involved in defense and stress responsiveness	ATTCTCTAAC
Ci015170.1	1118	1158	GARE-motif	gibberellin-responsive element	TCTGTTG
Ci015170.1	1475	1515	GARE-motif	gibberellin-responsive element	TCTGTTG
Ci015170.1	473	513	CGTCA-motif	cis-acting regulatory element involved in the MeJA-responsiveness	CGTCA
Ci015170.1	550	590	CGTCA-motif	cis-acting regulatory element involved in the MeJA-responsiveness	CGTCA
Ci015170.1	1136	1176	CGTCA-motif	cis-acting regulatory element involved in the MeJA-responsiveness	CGTCA
Ci015170.1	8	48	MBS	MYB binding site involved in drought-inducibility	CAACTG
Ci015170.1	1791	1831	MBS	MYB binding site involved in drought-inducibility	CAACTG
Ci015170.1	440	480	W box		TTGACC
Ci015170.1	583	623	W box		TTGACC
Ci015170.1	336	376	ABRE	cis-acting element involved in the abscisic acid responsiveness	ACGTG
Ci015170.1	475	515	ABRE	cis-acting element involved in the abscisic acid responsiveness	ACGTG
Ci015170.1	666	706	ABRE	cis-acting element involved in the abscisic acid responsiveness	ACGTG
Ci015170.1	1623	1663	ABRE	cis-acting element involved in the abscisic acid responsiveness	ACGTG
Ci015170.1	473	513	TGACG-motif	cis-acting regulatory element involved in the MeJA-responsiveness	TGACG
Ci015170.1	550	590	TGACG-motif	cis-acting regulatory element involved in the MeJA-responsiveness	TGACG
Ci015170.1	1136	1176	TGACG-motif	cis-acting regulatory element involved in the MeJA-responsiveness	TGACG
Ci016170.1	815	855	LTR	cis-acting element involved in low-temperature responsiveness	CCGAAA
Ci016170.1	1974	2014	LTR	cis-acting element involved in low-temperature responsiveness	CCGAAA
Ci016170.1	290	330	TCA-element	cis-acting element involved in salicylic acid responsiveness	CCATCTTTTT
Ci016170.1	1609	1649	CGTCA-motif	cis-acting regulatory element involved in the MeJA-responsiveness	CGTCA
Ci016170.1	675	715	MBS	MYB binding site involved in drought-inducibility	CAACTG
Ci016170.1	1609	1649	TGACG-motif	cis-acting regulatory element involved in the MeJA-responsiveness	TGACG
Ci016170.1	979	1019	ABRE	cis-acting element involved in the abscisic acid responsiveness	CACGTG
Ci016170.1	980	1020	ABRE	cis-acting element involved in the abscisic acid responsiveness	ACGTG
Ci016170.1	996	1036	ABRE	cis-acting element involved in the abscisic acid responsiveness	ACGTG
Ci016170.1	1163	1203	ABRE	cis-acting element involved in the abscisic acid responsiveness	ACGTG
Ci016170.1	1465	1505	ABRE	cis-acting element involved in the abscisic acid responsiveness	ACGTG
Ci016170.1	1523	1563	ABRE	cis-acting element involved in the abscisic acid responsiveness	ACGTG
Ci016440.1	1705	1745	TGACG-motif	cis-acting regulatory element involved in the MeJA-responsiveness	TGACG
Ci016440.1	1705	1745	CGTCA-motif	cis-acting regulatory element involved in the MeJA-responsiveness	CGTCA
Ci016440.1	238	278	MBS	MYB binding site involved in drought-inducibility	CAACTG
Ci016440.1	1701	1741	MBS	MYB binding site involved in drought-inducibility	CAACTG
Ci016440.1	1588	1628	LTR	cis-acting element involved in low-temperature responsiveness	CCGAAA
Ci020350.1	88	128	CGTCA-motif	cis-acting regulatory element involved in the MeJA-responsiveness	CGTCA
Ci020350.1	88	128	TGACG-motif	cis-acting regulatory element involved in the MeJA-responsiveness	TGACG
Ci020350.1	714	754	ABRE	cis-acting element involved in the abscisic acid responsiveness	CACGTG
Ci020350.1	715	755	ABRE	cis-acting element involved in the abscisic acid responsiveness	ACGTG
Ci020350.1	1540	1580	ABRE	cis-acting element involved in the abscisic acid responsiveness	CACGTG
Ci020350.1	1541	1581	ABRE	cis-acting element involved in the abscisic acid responsiveness	ACGTG
Ci020350.1	1598	1638	ABRE	cis-acting element involved in the abscisic acid responsiveness	ACGTG
Ci020350.1	1588	1628	W box		TTGACC
Ci020350.1	1712	1752	W box		TTGACC
Ci020350.1	1728	1768	W box		TTGACC
Ci021010.1	976	1016	ABRE	cis-acting element involved in the abscisic acid responsiveness	ACGTG
Ci021010.1	1235	1275	ABRE	cis-acting element involved in the abscisic acid responsiveness	CGTACGTGCA
Ci021010.1	1476	1516	ABRE	cis-acting element involved in the abscisic acid responsiveness	ACGTG
Ci021010.1	1500	1540	ABRE	cis-acting element involved in the abscisic acid responsiveness	ACGTG
Ci021010.1	1622	1662	ABRE	cis-acting element involved in the abscisic acid responsiveness	CACGTG
Ci021010.1	1623	1663	ABRE	cis-acting element involved in the abscisic acid responsiveness	ACGTG
Ci021010.1	1772	1812	ABRE	cis-acting element involved in the abscisic acid responsiveness	GACACGTGGC
Ci021010.1	1774	1814	ABRE	cis-acting element involved in the abscisic acid responsiveness	CACGTG
Ci021010.1	1775	1815	ABRE	cis-acting element involved in the abscisic acid responsiveness	ACGTG
Ci021010.1	147	187	W box		TTGACC
Ci021010.1	1601	1641	W box		TTGACC
Ci021010.1	1761	1801	W box		TTGACC
Ci021010.1	770	810	TATC-box	cis-acting element involved in gibberellin-responsiveness	TATCCCA
Ci021010.1	78	118	TGACG-motif	cis-acting regulatory element involved in the MeJA-responsiveness	TGACG
Ci021010.1	1474	1514	TGACG-motif	cis-acting regulatory element involved in the MeJA-responsiveness	TGACG
Ci021010.1	1498	1538	TGACG-motif	cis-acting regulatory element involved in the MeJA-responsiveness	TGACG
Ci021010.1	1590	1630	TGACG-motif	cis-acting regulatory element involved in the MeJA-responsiveness	TGACG
Ci021010.1	1795	1835	TGACG-motif	cis-acting regulatory element involved in the MeJA-responsiveness	TGACG
Ci021010.1	1798	1838	TGACG-motif	cis-acting regulatory element involved in the MeJA-responsiveness	TGACG
Ci021010.1	942	982	MBS	MYB binding site involved in drought-inducibility	CAACTG
Ci021010.1	1115	1155	MBS	MYB binding site involved in drought-inducibility	CAACTG
Ci021010.1	1470	1510	MBS	MYB binding site involved in drought-inducibility	CAACTG
Ci021010.1	1928	1968	MBS	MYB binding site involved in drought-inducibility	CAACTG
Ci021010.1	78	118	CGTCA-motif	cis-acting regulatory element involved in the MeJA-responsiveness	CGTCA
Ci021010.1	1474	1514	CGTCA-motif	cis-acting regulatory element involved in the MeJA-responsiveness	CGTCA
Ci021010.1	1498	1538	CGTCA-motif	cis-acting regulatory element involved in the MeJA-responsiveness	CGTCA
Ci021010.1	1590	1630	CGTCA-motif	cis-acting regulatory element involved in the MeJA-responsiveness	CGTCA
Ci021010.1	1795	1835	CGTCA-motif	cis-acting regulatory element involved in the MeJA-responsiveness	CGTCA
Ci021010.1	1798	1838	CGTCA-motif	cis-acting regulatory element involved in the MeJA-responsiveness	CGTCA
Ci021010.1	-1	39	TCA-element	cis-acting element involved in salicylic acid responsiveness	CCATCTTTTT
Ci022680.1	643	683	TATC-box	cis-acting element involved in gibberellin-responsiveness	TATCCCA
Ci022680.1	659	699	ABRE	cis-acting element involved in the abscisic acid responsiveness	ACGTG
Ci022680.1	1159	1199	ABRE	cis-acting element involved in the abscisic acid responsiveness	CACGTG
Ci022680.1	1160	1200	ABRE	cis-acting element involved in the abscisic acid responsiveness	ACGTG
Ci022680.1	1355	1395	ABRE	cis-acting element involved in the abscisic acid responsiveness	ACGTG
Ci022680.1	683	723	W box		TTGACC
Ci022680.1	657	697	TGACG-motif	cis-acting regulatory element involved in the MeJA-responsiveness	TGACG
Ci022680.1	1253	1293	TGACG-motif	cis-acting regulatory element involved in the MeJA-responsiveness	TGACG
Ci022680.1	1357	1397	TGACG-motif	cis-acting regulatory element involved in the MeJA-responsiveness	TGACG
Ci022680.1	1968	2008	TGACG-motif	cis-acting regulatory element involved in the MeJA-responsiveness	TGACG
Ci022680.1	671	711	MBS	MYB binding site involved in drought-inducibility	CAACTG
Ci022680.1	657	697	CGTCA-motif	cis-acting regulatory element involved in the MeJA-responsiveness	CGTCA
Ci022680.1	1253	1293	CGTCA-motif	cis-acting regulatory element involved in the MeJA-responsiveness	CGTCA
Ci022680.1	1357	1397	CGTCA-motif	cis-acting regulatory element involved in the MeJA-responsiveness	CGTCA
Ci022680.1	1968	2008	CGTCA-motif	cis-acting regulatory element involved in the MeJA-responsiveness	CGTCA
Ci027610.1	496	536	ABRE	cis-acting element involved in the abscisic acid responsiveness	ACGTG
Ci027610.1	554	594	TGACG-motif	cis-acting regulatory element involved in the MeJA-responsiveness	TGACG
Ci027610.1	54	94	TC-rich repeats	cis-acting element involved in defense and stress responsiveness	GTTTTCTTAC
Ci027610.1	311	351	TCA-element	cis-acting element involved in salicylic acid responsiveness	CCATCTTTTT
Ci027610.1	554	594	CGTCA-motif	cis-acting regulatory element involved in the MeJA-responsiveness	CGTCA
Ci036300.1	1638	1678	TGACG-motif	cis-acting regulatory element involved in the MeJA-responsiveness	TGACG
Ci036300.1	1217	1257	W box		TTGACC
Ci036300.1	1618	1658	W box		TTGACC
Ci036300.1	1892	1932	W box		TTGACC
Ci036300.1	149	189	ABRE	cis-acting element involved in the abscisic acid responsiveness	ACGTG
Ci036300.1	176	216	ABRE	cis-acting element involved in the abscisic acid responsiveness	ACGTG
Ci036300.1	674	714	ABRE	cis-acting element involved in the abscisic acid responsiveness	CACGTG
Ci036300.1	675	715	ABRE	cis-acting element involved in the abscisic acid responsiveness	ACGTG
Ci036300.1	809	849	ABRE	cis-acting element involved in the abscisic acid responsiveness	ACGTG
Ci036300.1	1516	1556	ABRE	cis-acting element involved in the abscisic acid responsiveness	ACGTG
Ci036300.1	1638	1678	CGTCA-motif	cis-acting regulatory element involved in the MeJA-responsiveness	CGTCA
Ci036300.1	426	466	GARE-motif	gibberellin-responsive element	TCTGTTG
Ci041310.2	1302	1342	TC-rich repeats	cis-acting element involved in defense and stress responsiveness	GTTTTCTTAC
Ci041310.2	1376	1416	TC-rich repeats	cis-acting element involved in defense and stress responsiveness	GTTTTCTTAC
Ci041310.2	1727	1767	ABRE	cis-acting element involved in the abscisic acid responsiveness	ACGTG
Ci041310.2	1864	1904	ABRE	cis-acting element involved in the abscisic acid responsiveness	ACGTG
Ci041310.2	961	1001	TCA-element	cis-acting element involved in salicylic acid responsiveness	CCATCTTTTT
Ci041310.2	991	1031	TCA-element	cis-acting element involved in salicylic acid responsiveness	CCATCTTTTT
Ci045100.1	769	809	W box		TTGACC
Ci045100.1	1362	1402	W box		TTGACC
Ci045100.1	1434	1474	W box		TTGACC
Ci045100.1	1555	1595	TGACG-motif	cis-acting regulatory element involved in the MeJA-responsiveness	TGACG
Ci045100.1	909	949	TC-rich repeats	cis-acting element involved in defense and stress responsiveness	ATTCTCTAAC
Ci045100.1	693	733	MBS	MYB binding site involved in drought-inducibility	CAACTG
Ci045100.1	840	880	TCA-element	cis-acting element involved in salicylic acid responsiveness	CCATCTTTTT
Ci045100.1	1555	1595	CGTCA-motif	cis-acting regulatory element involved in the MeJA-responsiveness	CGTCA
Ci055870.1	1462	1502	TGACG-motif	cis-acting regulatory element involved in the MeJA-responsiveness	TGACG
Ci055870.1	1525	1565	TGACG-motif	cis-acting regulatory element involved in the MeJA-responsiveness	TGACG
Ci055870.1	1481	1521	ABRE	cis-acting element involved in the abscisic acid responsiveness	ACGTG
Ci055870.1	1546	1586	ABRE	cis-acting element involved in the abscisic acid responsiveness	ACGTG
Ci055870.1	1335	1375	W box		TTGACC
Ci055870.1	13	53	TCA-element	cis-acting element involved in salicylic acid responsiveness	CCATCTTTTT
Ci055870.1	1462	1502	CGTCA-motif	cis-acting regulatory element involved in the MeJA-responsiveness	CGTCA
Ci055870.1	1525	1565	CGTCA-motif	cis-acting regulatory element involved in the MeJA-responsiveness	CGTCA
Ci056350.1	753	793	TGACG-motif	cis-acting regulatory element involved in the MeJA-responsiveness	TGACG
Ci056350.1	197	237	ABRE	cis-acting element involved in the abscisic acid responsiveness	CACGTG
Ci056350.1	198	238	ABRE	cis-acting element involved in the abscisic acid responsiveness	ACGTG
Ci056350.1	753	793	CGTCA-motif	cis-acting regulatory element involved in the MeJA-responsiveness	CGTCA
Ci057940.1	1466	1506	MBS	MYB binding site involved in drought-inducibility	CAACTG
Ci057940.1	653	693	TCA-element	cis-acting element involved in salicylic acid responsiveness	CCATCTTTTT
Ci057940.1	1548	1588	CGTCA-motif	cis-acting regulatory element involved in the MeJA-responsiveness	CGTCA
Ci057940.1	1769	1809	CGTCA-motif	cis-acting regulatory element involved in the MeJA-responsiveness	CGTCA
Ci057940.1	1548	1588	TGACG-motif	cis-acting regulatory element involved in the MeJA-responsiveness	TGACG
Ci057940.1	1769	1809	TGACG-motif	cis-acting regulatory element involved in the MeJA-responsiveness	TGACG
Ci057940.1	745	785	TATC-box	cis-acting element involved in gibberellin-responsiveness	TATCCCA
Ci057940.1	218	258	W box		TTGACC
Ci057940.1	1558	1598	W box		TTGACC
Ci057940.1	1597	1637	W box		TTGACC
Ci061630.1	1392	1432	LTR	cis-acting element involved in low-temperature responsiveness	CCGAAA
Ci061630.1	1658	1698	MBS	MYB binding site involved in drought-inducibility	CAACTG
Ci061630.1	149	189	CGTCA-motif	cis-acting regulatory element involved in the MeJA-responsiveness	CGTCA
Ci061630.1	414	454	CGTCA-motif	cis-acting regulatory element involved in the MeJA-responsiveness	CGTCA
Ci061630.1	416	456	ABRE	cis-acting element involved in the abscisic acid responsiveness	ACGTG
Ci061630.1	689	729	ABRE	cis-acting element involved in the abscisic acid responsiveness	ACGTG
Ci061630.1	736	776	ABRE	cis-acting element involved in the abscisic acid responsiveness	ACGTG
Ci061630.1	1326	1366	ABRE	cis-acting element involved in the abscisic acid responsiveness	ACGTG
Ci061630.1	1355	1395	ABRE	cis-acting element involved in the abscisic acid responsiveness	ACGTG
Ci061630.1	1907	1947	ABRE	cis-acting element involved in the abscisic acid responsiveness	ACGTG
Ci061630.1	389	429	W box		TTGACC
Ci061630.1	678	718	W box		TTGACC
Ci061630.1	1498	1538	W box		TTGACC
Ci061630.1	1021	1061	TATC-box	cis-acting element involved in gibberellin-responsiveness	TATCCCA
Ci061630.1	149	189	TGACG-motif	cis-acting regulatory element involved in the MeJA-responsiveness	TGACG
Ci061630.1	414	454	TGACG-motif	cis-acting regulatory element involved in the MeJA-responsiveness	TGACG
Ci071070.1	1511	1551	TGACG-motif	cis-acting regulatory element involved in the MeJA-responsiveness	TGACG
Ci071070.1	187	227	TATC-box	cis-acting element involved in gibberellin-responsiveness	TATCCCA
Ci071070.1	1901	1941	ABRE	cis-acting element involved in the abscisic acid responsiveness	AACCCGG
Ci071070.1	1192	1232	TCA-element	cis-acting element involved in salicylic acid responsiveness	CCATCTTTTT
Ci071070.1	1511	1551	CGTCA-motif	cis-acting regulatory element involved in the MeJA-responsiveness	CGTCA
Ci071080.1	1375	1415	TATC-box	cis-acting element involved in gibberellin-responsiveness	TATCCCA
Ci071080.1	609	649	TGACG-motif	cis-acting regulatory element involved in the MeJA-responsiveness	TGACG
Ci071080.1	609	649	CGTCA-motif	cis-acting regulatory element involved in the MeJA-responsiveness	CGTCA
Ci072320.1	849	889	GARE-motif	gibberellin-responsive element	TCTGTTG
Ci072320.1	901	941	CGTCA-motif	cis-acting regulatory element involved in the MeJA-responsiveness	CGTCA
Ci072320.1	1021	1061	CGTCA-motif	cis-acting regulatory element involved in the MeJA-responsiveness	CGTCA
Ci072320.1	295	335	ABRE	cis-acting element involved in the abscisic acid responsiveness	ACGTG
Ci072320.1	903	943	ABRE	cis-acting element involved in the abscisic acid responsiveness	ACGTG
Ci072320.1	1000	1040	ABRE	cis-acting element involved in the abscisic acid responsiveness	CACGTG
Ci072320.1	1001	1041	ABRE	cis-acting element involved in the abscisic acid responsiveness	ACGTG
Ci072320.1	1011	1051	ABRE	cis-acting element involved in the abscisic acid responsiveness	TACGGTC
Ci072320.1	1041	1081	ABRE	cis-acting element involved in the abscisic acid responsiveness	CACGTG
Ci072320.1	1042	1082	ABRE	cis-acting element involved in the abscisic acid responsiveness	ACGTG
Ci072320.1	1014	1054	W box		TTGACC
Ci072320.1	1101	1141	W box		TTGACC
Ci072320.1	1164	1204	W box		TTGACC
Ci072320.1	901	941	TGACG-motif	cis-acting regulatory element involved in the MeJA-responsiveness	TGACG
Ci072320.1	1021	1061	TGACG-motif	cis-acting regulatory element involved in the MeJA-responsiveness	TGACG
Ci076870.1	513	553	ABRE	cis-acting element involved in the abscisic acid responsiveness	ACGTG
Ci076870.1	1514	1554	ABRE	cis-acting element involved in the abscisic acid responsiveness	AACCCGG
Ci076870.1	1797	1837	ABRE	cis-acting element involved in the abscisic acid responsiveness	ACGTG
Ci076870.1	1988	2028	TGACG-motif	cis-acting regulatory element involved in the MeJA-responsiveness	TGACG
Ci076870.1	738	778	MBS	MYB binding site involved in drought-inducibility	CAACTG
Ci076870.1	1988	2028	CGTCA-motif	cis-acting regulatory element involved in the MeJA-responsiveness	CGTCA
Ci076870.1	215	255	GARE-motif	gibberellin-responsive element	TCTGTTG
Ci076870.1	1693	1733	GARE-motif	gibberellin-responsive element	TCTGTTG
Ci078140.1	1527	1567	MBS	MYB binding site involved in drought-inducibility	CAACTG
Ci078140.1	1132	1172	TCA-element	cis-acting element involved in salicylic acid responsiveness	CCATCTTTTT
Ci078140.1	1801	1841	TC-rich repeats	cis-acting element involved in defense and stress responsiveness	ATTCTCTAAC
Ci078140.1	836	876	ABRE	cis-acting element involved in the abscisic acid responsiveness	ACGTG
Ci078140.1	966	1006	ABRE	cis-acting element involved in the abscisic acid responsiveness	CACGTG
Ci078140.1	967	1007	ABRE	cis-acting element involved in the abscisic acid responsiveness	ACGTG
Ci078140.1	1704	1744	ABRE	cis-acting element involved in the abscisic acid responsiveness	CACGTG
Ci078140.1	1705	1745	ABRE	cis-acting element involved in the abscisic acid responsiveness	ACGTG
Ci088490.1	288	328	CGTCA-motif	cis-acting regulatory element involved in the MeJA-responsiveness	CGTCA
Ci088490.1	451	491	CGTCA-motif	cis-acting regulatory element involved in the MeJA-responsiveness	CGTCA
Ci088490.1	711	751	CGTCA-motif	cis-acting regulatory element involved in the MeJA-responsiveness	CGTCA
Ci088490.1	728	768	CGTCA-motif	cis-acting regulatory element involved in the MeJA-responsiveness	CGTCA
Ci088490.1	1241	1281	CGTCA-motif	cis-acting regulatory element involved in the MeJA-responsiveness	CGTCA
Ci088490.1	48	88	MBS	MYB binding site involved in drought-inducibility	CAACTG
Ci088490.1	1786	1826	MBS	MYB binding site involved in drought-inducibility	CAACTG
Ci088490.1	263	303	LTR	cis-acting element involved in low-temperature responsiveness	CCGAAA
Ci088490.1	369	409	LTR	cis-acting element involved in low-temperature responsiveness	CCGAAA
Ci088490.1	288	328	TGACG-motif	cis-acting regulatory element involved in the MeJA-responsiveness	TGACG
Ci088490.1	451	491	TGACG-motif	cis-acting regulatory element involved in the MeJA-responsiveness	TGACG
Ci088490.1	711	751	TGACG-motif	cis-acting regulatory element involved in the MeJA-responsiveness	TGACG
Ci088490.1	728	768	TGACG-motif	cis-acting regulatory element involved in the MeJA-responsiveness	TGACG
Ci088490.1	1241	1281	TGACG-motif	cis-acting regulatory element involved in the MeJA-responsiveness	TGACG
Ci088490.1	640	680	W box		TTGACC
Ci088490.1	1808	1848	W box		TTGACC
Ci088490.1	172	212	ABRE	cis-acting element involved in the abscisic acid responsiveness	GACACGTACGT
Ci088490.1	175	215	ABRE	cis-acting element involved in the abscisic acid responsiveness	TACGTGTC
Ci088490.1	176	216	ABRE	cis-acting element involved in the abscisic acid responsiveness	ACGTG
Ci088490.1	714	754	ABRE	cis-acting element involved in the abscisic acid responsiveness	ACGTG
Ci088490.1	1067	1107	ABRE	cis-acting element involved in the abscisic acid responsiveness	ACGTG
Ci088490.1	1081	1121	ABRE	cis-acting element involved in the abscisic acid responsiveness	CACGTG
Ci088490.1	1082	1122	ABRE	cis-acting element involved in the abscisic acid responsiveness	ACGTG
Ci088490.1	1710	1750	ABRE	cis-acting element involved in the abscisic acid responsiveness	ACGTG
Ci088490.1	1854	1894	TC-rich repeats	cis-acting element involved in defense and stress responsiveness	GTTTTCTTAC
Ci089770.1	1079	1119	LTR	cis-acting element involved in low-temperature responsiveness	CCGAAA
Ci089770.1	159	199	CGTCA-motif	cis-acting regulatory element involved in the MeJA-responsiveness	CGTCA
Ci089770.1	1857	1897	CGTCA-motif	cis-acting regulatory element involved in the MeJA-responsiveness	CGTCA
Ci089770.1	324	364	W box		TTGACC
Ci089770.1	1728	1768	W box		TTGACC
Ci089770.1	50	90	ABRE	cis-acting element involved in the abscisic acid responsiveness	CACGTG
Ci089770.1	51	91	ABRE	cis-acting element involved in the abscisic acid responsiveness	ACGTG
Ci089770.1	258	298	ABRE	cis-acting element involved in the abscisic acid responsiveness	CACGTG
Ci089770.1	259	299	ABRE	cis-acting element involved in the abscisic acid responsiveness	ACGTG
Ci089770.1	295	335	ABRE	cis-acting element involved in the abscisic acid responsiveness	CGCACGTGTC
Ci089770.1	297	337	ABRE	cis-acting element involved in the abscisic acid responsiveness	CACGTG
Ci089770.1	298	338	ABRE	cis-acting element involved in the abscisic acid responsiveness	ACGTG
Ci089770.1	331	371	ABRE	cis-acting element involved in the abscisic acid responsiveness	ACGTG
Ci089770.1	1697	1737	ABRE	cis-acting element involved in the abscisic acid responsiveness	CGTACGTGCA
Ci089770.1	1849	1889	ABRE	cis-acting element involved in the abscisic acid responsiveness	ACGTG
Ci089770.1	1855	1895	ABRE	cis-acting element involved in the abscisic acid responsiveness	ACGTG
Ci089770.1	1983	2023	ABRE	cis-acting element involved in the abscisic acid responsiveness	ACGTG
Ci089770.1	292	332	TATC-box	cis-acting element involved in gibberellin-responsiveness	TATCCCA
Ci089770.1	159	199	TGACG-motif	cis-acting regulatory element involved in the MeJA-responsiveness	TGACG
Ci089770.1	1857	1897	TGACG-motif	cis-acting regulatory element involved in the MeJA-responsiveness	TGACG
Ci089770.1	1246	1286	MBS	MYB binding site involved in drought-inducibility	CAACTG
Ci089770.1	1315	1355	MBS	MYB binding site involved in drought-inducibility	CAACTG
Ci089770.1	1480	1520	GARE-motif	gibberellin-responsive element	TCTGTTG
Ci091290.1	491	531	TGACG-motif	cis-acting regulatory element involved in the MeJA-responsiveness	TGACG
Ci091290.1	730	770	TGACG-motif	cis-acting regulatory element involved in the MeJA-responsiveness	TGACG
Ci091290.1	344	384	ABRE	cis-acting element involved in the abscisic acid responsiveness	ACGTG
Ci091290.1	732	772	ABRE	cis-acting element involved in the abscisic acid responsiveness	ACGTG
Ci091290.1	806	846	ABRE	cis-acting element involved in the abscisic acid responsiveness	ACGTG
Ci091290.1	1616	1656	W box		TTGACC
Ci091290.1	887	927	TATC-box	cis-acting element involved in gibberellin-responsiveness	TATCCCA
Ci091290.1	494	534	GARE-motif	gibberellin-responsive element	TCTGTTG
Ci091290.1	788	828	TCA-element	cis-acting element involved in salicylic acid responsiveness	CCATCTTTTT
Ci091290.1	1598	1638	TCA-element	cis-acting element involved in salicylic acid responsiveness	CCATCTTTTT
Ci091290.1	491	531	CGTCA-motif	cis-acting regulatory element involved in the MeJA-responsiveness	CGTCA
Ci091290.1	730	770	CGTCA-motif	cis-acting regulatory element involved in the MeJA-responsiveness	CGTCA
Ci092540.1	1027	1067	ABRE	cis-acting element involved in the abscisic acid responsiveness	ACGTG
Ci092540.1	1120	1160	W box		TTGACC
Ci092540.1	1615	1655	W box		TTGACC
Ci092540.1	1139	1179	TGACG-motif	cis-acting regulatory element involved in the MeJA-responsiveness	TGACG
Ci092540.1	1319	1359	TGACG-motif	cis-acting regulatory element involved in the MeJA-responsiveness	TGACG
Ci092540.1	1979	2019	TGACG-motif	cis-acting regulatory element involved in the MeJA-responsiveness	TGACG
Ci092540.1	1601	1641	LTR	cis-acting element involved in low-temperature responsiveness	CCGAAA
Ci092540.1	1139	1179	CGTCA-motif	cis-acting regulatory element involved in the MeJA-responsiveness	CGTCA
Ci092540.1	1319	1359	CGTCA-motif	cis-acting regulatory element involved in the MeJA-responsiveness	CGTCA
Ci092540.1	1979	2019	CGTCA-motif	cis-acting regulatory element involved in the MeJA-responsiveness	CGTCA
Ci097170.1	631	671	CGTCA-motif	cis-acting regulatory element involved in the MeJA-responsiveness	CGTCA
Ci097170.1	685	725	CGTCA-motif	cis-acting regulatory element involved in the MeJA-responsiveness	CGTCA
Ci097170.1	1658	1698	CGTCA-motif	cis-acting regulatory element involved in the MeJA-responsiveness	CGTCA
Ci097170.1	993	1033	LTR	cis-acting element involved in low-temperature responsiveness	CCGAAA
Ci097170.1	1047	1087	W box		TTGACC
Ci097170.1	631	671	TGACG-motif	cis-acting regulatory element involved in the MeJA-responsiveness	TGACG
Ci097170.1	685	725	TGACG-motif	cis-acting regulatory element involved in the MeJA-responsiveness	TGACG
Ci097170.1	1658	1698	TGACG-motif	cis-acting regulatory element involved in the MeJA-responsiveness	TGACG
Ci097890.1	121	161	LTR	cis-acting element involved in low-temperature responsiveness	CCGAAA
Ci097890.1	224	264	LTR	cis-acting element involved in low-temperature responsiveness	CCGAAA
Ci097890.1	1872	1912	LTR	cis-acting element involved in low-temperature responsiveness	CCGAAA
Ci097890.1	1727	1767	CGTCA-motif	cis-acting regulatory element involved in the MeJA-responsiveness	CGTCA
Ci097890.1	1727	1767	TGACG-motif	cis-acting regulatory element involved in the MeJA-responsiveness	TGACG
Ci097890.1	1729	1769	ABRE	cis-acting element involved in the abscisic acid responsiveness	ACGTG
Ci097890.1	1012	1052	W box		TTGACC
Ci097890.1	1409	1449	W box		TTGACC
Ci134440.1	1401	1441	ABRE	cis-acting element involved in the abscisic acid responsiveness	ACGTG
Ci134440.1	1610	1650	W box		TTGACC
Ci134440.1	1594	1634	TC-rich repeats	cis-acting element involved in defense and stress responsiveness	GTTTTCTTAC
Ci134440.1	1631	1671	MBS	MYB binding site involved in drought-inducibility	CAACTG
Ci136300.1	183	223	TCA-element	cis-acting element involved in salicylic acid responsiveness	CCATCTTTTT
Ci136300.1	99	139	CGTCA-motif	cis-acting regulatory element involved in the MeJA-responsiveness	CGTCA
Ci136300.1	1155	1195	CGTCA-motif	cis-acting regulatory element involved in the MeJA-responsiveness	CGTCA
Ci136300.1	99	139	TGACG-motif	cis-acting regulatory element involved in the MeJA-responsiveness	TGACG
Ci136300.1	1155	1195	TGACG-motif	cis-acting regulatory element involved in the MeJA-responsiveness	TGACG
Ci136300.1	597	637	ABRE	cis-acting element involved in the abscisic acid responsiveness	ACGTG
Ci136300.1	1492	1532	ABRE	cis-acting element involved in the abscisic acid responsiveness	ACGTG
Ci136300.1	1628	1668	ABRE	cis-acting element involved in the abscisic acid responsiveness	GACACGTGGC
Ci136300.1	1630	1670	ABRE	cis-acting element involved in the abscisic acid responsiveness	CACGTG
Ci136300.1	1631	1671	ABRE	cis-acting element involved in the abscisic acid responsiveness	ACGTG
Ci136300.1	1674	1714	W box		TTGACC
Ci142670.1	413	453	LTR	cis-acting element involved in low-temperature responsiveness	CCGAAA
Ci142670.1	1223	1263	LTR	cis-acting element involved in low-temperature responsiveness	CCGAAA
Ci142670.1	554	594	CGTCA-motif	cis-acting regulatory element involved in the MeJA-responsiveness	CGTCA
Ci142670.1	1331	1371	CGTCA-motif	cis-acting regulatory element involved in the MeJA-responsiveness	CGTCA
Ci142670.1	377	417	MBS	MYB binding site involved in drought-inducibility	CAACTG
Ci142670.1	765	805	GARE-motif	gibberellin-responsive element	TCTGTTG
Ci142670.1	988	1028	TC-rich repeats	cis-acting element involved in defense and stress responsiveness	GTTTTCTTAC
Ci142670.1	554	594	TGACG-motif	cis-acting regulatory element involved in the MeJA-responsiveness	TGACG
Ci142670.1	1331	1371	TGACG-motif	cis-acting regulatory element involved in the MeJA-responsiveness	TGACG
Ci145260.1	1013	1053	TC-rich repeats	cis-acting element involved in defense and stress responsiveness	GTTTTCTTAC
Ci145260.1	600	640	TGACG-motif	cis-acting regulatory element involved in the MeJA-responsiveness	TGACG
Ci145260.1	1179	1219	TGACG-motif	cis-acting regulatory element involved in the MeJA-responsiveness	TGACG
Ci145260.1	1284	1324	TGACG-motif	cis-acting regulatory element involved in the MeJA-responsiveness	TGACG
Ci145260.1	1352	1392	TGACG-motif	cis-acting regulatory element involved in the MeJA-responsiveness	TGACG
Ci145260.1	1539	1579	TGACG-motif	cis-acting regulatory element involved in the MeJA-responsiveness	TGACG
Ci145260.1	1617	1657	TGACG-motif	cis-acting regulatory element involved in the MeJA-responsiveness	TGACG
Ci145260.1	1723	1763	TGACG-motif	cis-acting regulatory element involved in the MeJA-responsiveness	TGACG
Ci145260.1	1735	1775	TGACG-motif	cis-acting regulatory element involved in the MeJA-responsiveness	TGACG
Ci145260.1	1880	1920	TGACG-motif	cis-acting regulatory element involved in the MeJA-responsiveness	TGACG
Ci145260.1	996	1036	TATC-box	cis-acting element involved in gibberellin-responsiveness	TATCCCA
Ci145260.1	83	123	ABRE	cis-acting element involved in the abscisic acid responsiveness	AACCCGG
Ci145260.1	112	152	ABRE	cis-acting element involved in the abscisic acid responsiveness	AACCCGG
Ci145260.1	120	160	ABRE	cis-acting element involved in the abscisic acid responsiveness	AACCCGG
Ci145260.1	158	198	ABRE	cis-acting element involved in the abscisic acid responsiveness	AACCCGG
Ci145260.1	218	258	ABRE	cis-acting element involved in the abscisic acid responsiveness	CACGTG
Ci145260.1	219	259	ABRE	cis-acting element involved in the abscisic acid responsiveness	ACGTG
Ci145260.1	361	401	ABRE	cis-acting element involved in the abscisic acid responsiveness	AACCCGG
Ci145260.1	389	429	ABRE	cis-acting element involved in the abscisic acid responsiveness	AACCCGG
Ci145260.1	408	448	ABRE	cis-acting element involved in the abscisic acid responsiveness	AACCCGG
Ci145260.1	464	504	ABRE	cis-acting element involved in the abscisic acid responsiveness	AACCCGG
Ci145260.1	481	521	ABRE	cis-acting element involved in the abscisic acid responsiveness	AACCCGG
Ci145260.1	818	858	ABRE	cis-acting element involved in the abscisic acid responsiveness	ACGTG
Ci145260.1	1249	1289	ABRE	cis-acting element involved in the abscisic acid responsiveness	ACGTG
Ci145260.1	1286	1326	ABRE	cis-acting element involved in the abscisic acid responsiveness	ACGTG
Ci145260.1	1435	1475	ABRE	cis-acting element involved in the abscisic acid responsiveness	CACGTG
Ci145260.1	1436	1476	ABRE	cis-acting element involved in the abscisic acid responsiveness	ACGTG
Ci145260.1	600	640	CGTCA-motif	cis-acting regulatory element involved in the MeJA-responsiveness	CGTCA
Ci145260.1	1179	1219	CGTCA-motif	cis-acting regulatory element involved in the MeJA-responsiveness	CGTCA
Ci145260.1	1284	1324	CGTCA-motif	cis-acting regulatory element involved in the MeJA-responsiveness	CGTCA
Ci145260.1	1352	1392	CGTCA-motif	cis-acting regulatory element involved in the MeJA-responsiveness	CGTCA
Ci145260.1	1539	1579	CGTCA-motif	cis-acting regulatory element involved in the MeJA-responsiveness	CGTCA
Ci145260.1	1617	1657	CGTCA-motif	cis-acting regulatory element involved in the MeJA-responsiveness	CGTCA
Ci145260.1	1723	1763	CGTCA-motif	cis-acting regulatory element involved in the MeJA-responsiveness	CGTCA
Ci145260.1	1735	1775	CGTCA-motif	cis-acting regulatory element involved in the MeJA-responsiveness	CGTCA
Ci145260.1	1880	1920	CGTCA-motif	cis-acting regulatory element involved in the MeJA-responsiveness	CGTCA
Ci145260.1	1704	1744	MBS	MYB binding site involved in drought-inducibility	CAACTG
Ci145260.1	889	929	GARE-motif	gibberellin-responsive element	TCTGTTG
Ci155750.1	1111	1151	MBS	MYB binding site involved in drought-inducibility	CAACTG
Ci155750.1	545	585	CGTCA-motif	cis-acting regulatory element involved in the MeJA-responsiveness	CGTCA
Ci155750.1	1129	1169	CGTCA-motif	cis-acting regulatory element involved in the MeJA-responsiveness	CGTCA
Ci155750.1	1369	1409	CGTCA-motif	cis-acting regulatory element involved in the MeJA-responsiveness	CGTCA
Ci155750.1	1131	1171	ABRE	cis-acting element involved in the abscisic acid responsiveness	ACGTG
Ci155750.1	1240	1280	ABRE	cis-acting element involved in the abscisic acid responsiveness	CACGTG
Ci155750.1	1241	1281	ABRE	cis-acting element involved in the abscisic acid responsiveness	ACGTG
Ci155750.1	1264	1304	ABRE	cis-acting element involved in the abscisic acid responsiveness	TACGGTC
Ci155750.1	1292	1332	ABRE	cis-acting element involved in the abscisic acid responsiveness	CACGTG
Ci155750.1	1293	1333	ABRE	cis-acting element involved in the abscisic acid responsiveness	ACGTG
Ci155750.1	1267	1307	W box		TTGACC
Ci155750.1	1348	1388	W box		TTGACC
Ci155750.1	545	585	TGACG-motif	cis-acting regulatory element involved in the MeJA-responsiveness	TGACG
Ci155750.1	1129	1169	TGACG-motif	cis-acting regulatory element involved in the MeJA-responsiveness	TGACG
Ci155750.1	1369	1409	TGACG-motif	cis-acting regulatory element involved in the MeJA-responsiveness	TGACG
Ci172920.1	424	464	TC-rich repeats	cis-acting element involved in defense and stress responsiveness	GTTTTCTTAC
Ci172920.1	1535	1575	TC-rich repeats	cis-acting element involved in defense and stress responsiveness	ATTCTCTAAC
Ci172920.1	1400	1440	ABRE	cis-acting element involved in the abscisic acid responsiveness	ACGTG
Ci172920.1	126	166	W box		TTGACC
Ci172920.1	1417	1457	TATC-box	cis-acting element involved in gibberellin-responsiveness	TATCCCA
Ci172920.1	646	686	TGACG-motif	cis-acting regulatory element involved in the MeJA-responsiveness	TGACG
Ci172920.1	1551	1591	GARE-motif	gibberellin-responsive element	TCTGTTG
Ci172920.1	98	138	MBS	MYB binding site involved in drought-inducibility	CAACTG
Ci172920.1	1347	1387	MBS	MYB binding site involved in drought-inducibility	CAACTG
Ci172920.1	646	686	CGTCA-motif	cis-acting regulatory element involved in the MeJA-responsiveness	CGTCA
Ci174730.1	594	634	CGTCA-motif	cis-acting regulatory element involved in the MeJA-responsiveness	CGTCA
Ci174730.1	1684	1724	CGTCA-motif	cis-acting regulatory element involved in the MeJA-responsiveness	CGTCA
Ci174730.1	1697	1737	CGTCA-motif	cis-acting regulatory element involved in the MeJA-responsiveness	CGTCA
Ci174730.1	1727	1767	CGTCA-motif	cis-acting regulatory element involved in the MeJA-responsiveness	CGTCA
Ci174730.1	1572	1612	TCA-element	cis-acting element involved in salicylic acid responsiveness	TCAGAAGAGG
Ci174730.1	80	120	MBS	MYB binding site involved in drought-inducibility	CAACTG
Ci174730.1	652	692	MBS	MYB binding site involved in drought-inducibility	CAACTG
Ci174730.1	659	699	MBS	MYB binding site involved in drought-inducibility	CAACTG
Ci174730.1	974	1014	MBS	MYB binding site involved in drought-inducibility	CAACTG
Ci174730.1	993	1033	MBS	MYB binding site involved in drought-inducibility	CAACTG
Ci174730.1	1077	1117	MBS	MYB binding site involved in drought-inducibility	CAACTG
Ci174730.1	594	634	TGACG-motif	cis-acting regulatory element involved in the MeJA-responsiveness	TGACG
Ci174730.1	1684	1724	TGACG-motif	cis-acting regulatory element involved in the MeJA-responsiveness	TGACG
Ci174730.1	1697	1737	TGACG-motif	cis-acting regulatory element involved in the MeJA-responsiveness	TGACG
Ci174730.1	1727	1767	TGACG-motif	cis-acting regulatory element involved in the MeJA-responsiveness	TGACG
Ci180560.1	152	192	TC-rich repeats	cis-acting element involved in defense and stress responsiveness	ATTCTCTAAC
Ci180560.1	1733	1773	TGACG-motif	cis-acting regulatory element involved in the MeJA-responsiveness	TGACG
Ci180560.1	359	399	ABRE	cis-acting element involved in the abscisic acid responsiveness	ACGTG
Ci180560.1	795	835	ABRE	cis-acting element involved in the abscisic acid responsiveness	ACGTG
Ci180560.1	1735	1775	ABRE	cis-acting element involved in the abscisic acid responsiveness	ACGTG
Ci180560.1	1733	1773	CGTCA-motif	cis-acting regulatory element involved in the MeJA-responsiveness	CGTCA
Ci180560.1	1883	1923	TCA-element	cis-acting element involved in salicylic acid responsiveness	CCATCTTTTT
Ci180560.1	497	537	MBS	MYB binding site involved in drought-inducibility	CAACTG
Ci181120.1	352	392	ABRE	cis-acting element involved in the abscisic acid responsiveness	ACGTG
Ci181120.1	461	501	W box		TTGACC
Ci181120.1	486	526	W box		TTGACC
Ci181120.1	1105	1145	TGACG-motif	cis-acting regulatory element involved in the MeJA-responsiveness	TGACG
Ci181120.1	1850	1890	TGACG-motif	cis-acting regulatory element involved in the MeJA-responsiveness	TGACG
Ci181120.1	1023	1063	TC-rich repeats	cis-acting element involved in defense and stress responsiveness	ATTCTCTAAC
Ci181120.1	1170	1210	MBS	MYB binding site involved in drought-inducibility	CAACTG
Ci181120.1	1183	1223	MBS	MYB binding site involved in drought-inducibility	CAACTG
Ci181120.1	1105	1145	CGTCA-motif	cis-acting regulatory element involved in the MeJA-responsiveness	CGTCA
Ci181120.1	1850	1890	CGTCA-motif	cis-acting regulatory element involved in the MeJA-responsiveness	CGTCA
Ci181120.1	1961	2001	GARE-motif	gibberellin-responsive element	TCTGTTG
Ci187400.1	1474	1514	MBS	MYB binding site involved in drought-inducibility	CAACTG
Ci187400.1	5	45	CGTCA-motif	cis-acting regulatory element involved in the MeJA-responsiveness	CGTCA
Ci187400.1	5	45	TGACG-motif	cis-acting regulatory element involved in the MeJA-responsiveness	TGACG
Ci187400.1	1487	1527	W box		TTGACC
Ci187400.1	641	681	TC-rich repeats	cis-acting element involved in defense and stress responsiveness	GTTTTCTTAC
Ci187400.1	1747	1787	TC-rich repeats	cis-acting element involved in defense and stress responsiveness	GTTTTCTTAC
Ci189190.1	168	208	CGTCA-motif	cis-acting regulatory element involved in the MeJA-responsiveness	CGTCA
Ci189190.1	1885	1925	CGTCA-motif	cis-acting regulatory element involved in the MeJA-responsiveness	CGTCA
Ci189190.1	1973	2013	W box		TTGACC
Ci189190.1	166	206	ABRE	cis-acting element involved in the abscisic acid responsiveness	ACGTG
Ci189190.1	168	208	TGACG-motif	cis-acting regulatory element involved in the MeJA-responsiveness	TGACG
Ci189190.1	1885	1925	TGACG-motif	cis-acting regulatory element involved in the MeJA-responsiveness	TGACG
Ci189190.1	1451	1491	GARE-motif	gibberellin-responsive element	TCTGTTG
Ci189190.1	806	846	TCA-element	cis-acting element involved in salicylic acid responsiveness	CCATCTTTTT
Ci189190.1	1077	1117	TCA-element	cis-acting element involved in salicylic acid responsiveness	CCATCTTTTT
Ci189190.1	1330	1370	MBS	MYB binding site involved in drought-inducibility	CAACTG
Ci192760.1	1159	1199	GARE-motif	gibberellin-responsive element	TCTGTTG
Ci192760.1	1531	1571	MBS	MYB binding site involved in drought-inducibility	CAACTG
Ci192760.1	1577	1617	TCA-element	cis-acting element involved in salicylic acid responsiveness	CCATCTTTTT
Ci192760.1	1243	1283	ABRE	cis-acting element involved in the abscisic acid responsiveness	CACGTG
Ci192760.1	1244	1284	ABRE	cis-acting element involved in the abscisic acid responsiveness	ACGTG
Ci192760.1	1514	1554	ABRE	cis-acting element involved in the abscisic acid responsiveness	CGCACGTGTC
Ci192760.1	1516	1556	ABRE	cis-acting element involved in the abscisic acid responsiveness	CACGTG
Ci192760.1	1517	1557	ABRE	cis-acting element involved in the abscisic acid responsiveness	ACGTG
Ci192760.1	1121	1161	W box		TTGACC
Ci200740.1	564	604	TGACG-motif	cis-acting regulatory element involved in the MeJA-responsiveness	TGACG
Ci200740.1	585	625	TGACG-motif	cis-acting regulatory element involved in the MeJA-responsiveness	TGACG
Ci200740.1	226	266	LTR	cis-acting element involved in low-temperature responsiveness	CCGAAA
Ci200740.1	564	604	CGTCA-motif	cis-acting regulatory element involved in the MeJA-responsiveness	CGTCA
Ci200740.1	585	625	CGTCA-motif	cis-acting regulatory element involved in the MeJA-responsiveness	CGTCA
Ci214860.1	120	160	TGACG-motif	cis-acting regulatory element involved in the MeJA-responsiveness	TGACG
Ci214860.1	1210	1250	TGACG-motif	cis-acting regulatory element involved in the MeJA-responsiveness	TGACG
Ci214860.1	1312	1352	W box		TTGACC
Ci214860.1	118	158	ABRE	cis-acting element involved in the abscisic acid responsiveness	ACGTG
Ci214860.1	383	423	ABRE	cis-acting element involved in the abscisic acid responsiveness	AACCCGG
Ci214860.1	1043	1083	ABRE	cis-acting element involved in the abscisic acid responsiveness	ACGTG
Ci214860.1	1187	1227	ABRE	cis-acting element involved in the abscisic acid responsiveness	CGCACGTGTC
Ci214860.1	1189	1229	ABRE	cis-acting element involved in the abscisic acid responsiveness	CACGTG
Ci214860.1	1190	1230	ABRE	cis-acting element involved in the abscisic acid responsiveness	ACGTG
Ci214860.1	1686	1726	ABRE	cis-acting element involved in the abscisic acid responsiveness	ACGTG
Ci214860.1	1882	1922	LTR	cis-acting element involved in low-temperature responsiveness	CCGAAA
Ci214860.1	1911	1951	LTR	cis-acting element involved in low-temperature responsiveness	CCGAAA
Ci214860.1	1991	2031	LTR	cis-acting element involved in low-temperature responsiveness	CCGAAA
Ci214860.1	120	160	CGTCA-motif	cis-acting regulatory element involved in the MeJA-responsiveness	CGTCA
Ci214860.1	1210	1250	CGTCA-motif	cis-acting regulatory element involved in the MeJA-responsiveness	CGTCA
Ci214860.1	750	790	TCA-element	cis-acting element involved in salicylic acid responsiveness	CCATCTTTTT
Ci236820.1	650	690	ABRE	cis-acting element involved in the abscisic acid responsiveness	ACGTG
Ci236820.1	1098	1138	ABRE	cis-acting element involved in the abscisic acid responsiveness	ACGTG
Ci236820.1	1468	1508	ABRE	cis-acting element involved in the abscisic acid responsiveness	ACGTG
Ci236820.1	1533	1573	W box		TTGACC
Ci236820.1	1600	1640	W box		TTGACC
Ci236820.1	1873	1913	W box		TTGACC
Ci237440.1	933	973	W box		TTGACC
Ci237440.1	1049	1089	W box		TTGACC
Ci237440.1	1514	1554	W box		TTGACC
Ci237440.1	1971	2011	W box		TTGACC
Ci237440.1	698	738	ABRE	cis-acting element involved in the abscisic acid responsiveness	TACGGTC
Ci237440.1	871	911	ABRE	cis-acting element involved in the abscisic acid responsiveness	ACGTG
Ci237440.1	1871	1911	ABRE	cis-acting element involved in the abscisic acid responsiveness	ACGTG
Ci238840.1	18	58	LTR	cis-acting element involved in low-temperature responsiveness	CCGAAA
Ci238840.1	159	199	LTR	cis-acting element involved in low-temperature responsiveness	CCGAAA
Ci238840.1	660	700	CGTCA-motif	cis-acting regulatory element involved in the MeJA-responsiveness	CGTCA
Ci238840.1	1698	1738	CGTCA-motif	cis-acting regulatory element involved in the MeJA-responsiveness	CGTCA
Ci238840.1	183	223	MBS	MYB binding site involved in drought-inducibility	CAACTG
Ci238840.1	172	212	TC-rich repeats	cis-acting element involved in defense and stress responsiveness	ATTCTCTAAC
Ci238840.1	745	785	W box		TTGACC
Ci238840.1	497	537	ABRE	cis-acting element involved in the abscisic acid responsiveness	ACGTG
Ci238840.1	761	801	ABRE	cis-acting element involved in the abscisic acid responsiveness	CACGTG
Ci238840.1	762	802	ABRE	cis-acting element involved in the abscisic acid responsiveness	ACGTG
Ci238840.1	1013	1053	ABRE	cis-acting element involved in the abscisic acid responsiveness	ACGTG
Ci238840.1	1332	1372	TATC-box	cis-acting element involved in gibberellin-responsiveness	TATCCCA
Ci238840.1	660	700	TGACG-motif	cis-acting regulatory element involved in the MeJA-responsiveness	TGACG
Ci238840.1	1698	1738	TGACG-motif	cis-acting regulatory element involved in the MeJA-responsiveness	TGACG
Ci249270.1	1135	1175	MBS	MYB binding site involved in drought-inducibility	CAACTG
Ci249270.1	245	285	CGTCA-motif	cis-acting regulatory element involved in the MeJA-responsiveness	CGTCA
Ci249270.1	771	811	CGTCA-motif	cis-acting regulatory element involved in the MeJA-responsiveness	CGTCA
Ci249270.1	791	831	CGTCA-motif	cis-acting regulatory element involved in the MeJA-responsiveness	CGTCA
Ci249270.1	99	139	LTR	cis-acting element involved in low-temperature responsiveness	CCGAAA
Ci249270.1	1831	1871	GARE-motif	gibberellin-responsive element	TCTGTTG
Ci249270.1	649	689	ABRE	cis-acting element involved in the abscisic acid responsiveness	GACACGTGGC
Ci249270.1	651	691	ABRE	cis-acting element involved in the abscisic acid responsiveness	CACGTG
Ci249270.1	652	692	ABRE	cis-acting element involved in the abscisic acid responsiveness	ACGTG
Ci249270.1	727	767	ABRE	cis-acting element involved in the abscisic acid responsiveness	ACGTG
Ci249270.1	1066	1106	ABRE	cis-acting element involved in the abscisic acid responsiveness	ACGTG
Ci249270.1	1459	1499	ABRE	cis-acting element involved in the abscisic acid responsiveness	ACGTG
Ci249270.1	1506	1546	ABRE	cis-acting element involved in the abscisic acid responsiveness	ACGTG
Ci249270.1	1993	2033	ABRE	cis-acting element involved in the abscisic acid responsiveness	ACGTG
Ci249270.1	534	574	W box		TTGACC
Ci249270.1	796	836	W box		TTGACC
Ci249270.1	245	285	TGACG-motif	cis-acting regulatory element involved in the MeJA-responsiveness	TGACG
Ci249270.1	771	811	TGACG-motif	cis-acting regulatory element involved in the MeJA-responsiveness	TGACG
Ci249270.1	791	831	TGACG-motif	cis-acting regulatory element involved in the MeJA-responsiveness	TGACG
Ci269230.1	991	1031	MBS	MYB binding site involved in drought-inducibility	CAACTG
Ci269230.1	1169	1209	MBS	MYB binding site involved in drought-inducibility	CAACTG
Ci269230.1	1796	1836	TCA-element	cis-acting element involved in salicylic acid responsiveness	CCATCTTTTT
Ci269230.1	355	395	CGTCA-motif	cis-acting regulatory element involved in the MeJA-responsiveness	CGTCA
Ci269230.1	426	466	CGTCA-motif	cis-acting regulatory element involved in the MeJA-responsiveness	CGTCA
Ci269230.1	504	544	CGTCA-motif	cis-acting regulatory element involved in the MeJA-responsiveness	CGTCA
Ci269230.1	849	889	CGTCA-motif	cis-acting regulatory element involved in the MeJA-responsiveness	CGTCA
Ci269230.1	355	395	TGACG-motif	cis-acting regulatory element involved in the MeJA-responsiveness	TGACG
Ci269230.1	426	466	TGACG-motif	cis-acting regulatory element involved in the MeJA-responsiveness	TGACG
Ci269230.1	504	544	TGACG-motif	cis-acting regulatory element involved in the MeJA-responsiveness	TGACG
Ci269230.1	849	889	TGACG-motif	cis-acting regulatory element involved in the MeJA-responsiveness	TGACG
Ci269230.1	353	393	ABRE	cis-acting element involved in the abscisic acid responsiveness	ACGTG
Ci269230.1	384	424	ABRE	cis-acting element involved in the abscisic acid responsiveness	CACGTG
Ci269230.1	385	425	ABRE	cis-acting element involved in the abscisic acid responsiveness	ACGTG
Ci269230.1	413	453	ABRE	cis-acting element involved in the abscisic acid responsiveness	AACCCGG
Ci269230.1	502	542	ABRE	cis-acting element involved in the abscisic acid responsiveness	ACGTG
Ci269230.1	379	419	W box		TTGACC
Ci269230.1	408	448	W box		TTGACC
Ci269230.1	876	916	TC-rich repeats	cis-acting element involved in defense and stress responsiveness	ATTCTCTAAC
Ci269230.1	1921	1961	TC-rich repeats	cis-acting element involved in defense and stress responsiveness	ATTCTCTAAC
Ci288320.1	1067	1107	TGACG-motif	cis-acting regulatory element involved in the MeJA-responsiveness	TGACG
Ci288320.1	1369	1409	TGACG-motif	cis-acting regulatory element involved in the MeJA-responsiveness	TGACG
Ci288320.1	1425	1465	TGACG-motif	cis-acting regulatory element involved in the MeJA-responsiveness	TGACG
Ci288320.1	1909	1949	TGACG-motif	cis-acting regulatory element involved in the MeJA-responsiveness	TGACG
Ci288320.1	409	449	ABRE	cis-acting element involved in the abscisic acid responsiveness	CACGTG
Ci288320.1	410	450	ABRE	cis-acting element involved in the abscisic acid responsiveness	ACGTG
Ci288320.1	893	933	ABRE	cis-acting element involved in the abscisic acid responsiveness	ACGTG
Ci288320.1	1704	1744	ABRE	cis-acting element involved in the abscisic acid responsiveness	ACGTG
Ci288320.1	1248	1288	W box		TTGACC
Ci288320.1	1522	1562	W box		TTGACC
Ci288320.1	1604	1644	W box		TTGACC
Ci288320.1	1067	1107	CGTCA-motif	cis-acting regulatory element involved in the MeJA-responsiveness	CGTCA
Ci288320.1	1369	1409	CGTCA-motif	cis-acting regulatory element involved in the MeJA-responsiveness	CGTCA
Ci288320.1	1425	1465	CGTCA-motif	cis-acting regulatory element involved in the MeJA-responsiveness	CGTCA
Ci288320.1	1909	1949	CGTCA-motif	cis-acting regulatory element involved in the MeJA-responsiveness	CGTCA
Ci288320.1	1206	1246	TCA-element	cis-acting element involved in salicylic acid responsiveness	CCATCTTTTT
Ci305440.1	1894	1934	TC-rich repeats	cis-acting element involved in defense and stress responsiveness	ATTCTCTAAC
Ci305440.1	1976	2016	TGACG-motif	cis-acting regulatory element involved in the MeJA-responsiveness	TGACG
Ci305440.1	1331	1371	W box		TTGACC
Ci305440.1	1356	1396	W box		TTGACC
Ci305440.1	1222	1262	ABRE	cis-acting element involved in the abscisic acid responsiveness	ACGTG
Ci305440.1	1976	2016	CGTCA-motif	cis-acting regulatory element involved in the MeJA-responsiveness	CGTCA
Ci318110.1	1966	2006	ABRE	cis-acting element involved in the abscisic acid responsiveness	ACGTG

## Sheet: Table S5
Table S5. List of overrepresented gene ontology (GO) terms for CiWRKY genes
GO Term ID	GO Term	Level 1	Level 2	Term Candidate Gene Num	Rich Ratio	P value	Q value
GO:0005488	binding	molecular_function	binding	52	0.00382297	6.20254e-10	5.75458e-09
GO:0003690	double-stranded DNA binding	molecular_function	binding	14	0.0285714	1.32696e-11	1.30354e-10
GO:1990837	sequence-specific double-stranded DNA binding	molecular_function	binding	14	0.0364583	5.00405e-13	5.22298e-12
GO:0000976	transcription cis-regulatory region binding	molecular_function	binding	14	0.0385675	2.32995e-13	2.7793e-12
GO:0001067	transcription regulatory region nucleic acid binding	molecular_function	binding	14	0.0385675	2.32995e-13	2.7793e-12
GO:0097159	organic cyclic compound binding	molecular_function	binding	52	0.0052589	3.75764e-17	6.27526e-16
GO:1901363	heterocyclic compound binding	molecular_function	binding	52	0.00526369	3.58342e-17	6.27526e-16
GO:0003676	nucleic acid binding	molecular_function	binding	52	0.0115942	4.47064e-35	1.49319e-33
GO:0003677	DNA binding	molecular_function	binding	52	0.0240741	1.02437e-51	4.27676e-50
GO:0140110	transcription regulator activity	molecular_function	transcription regulator activity	52	0.0478381	1.7108e-67	9.52345e-66
GO:0003700	DNA-binding transcription factor activity	molecular_function	transcription regulator activity	52	0.0548523	1.15579e-70	9.65084e-69
GO:0043565	sequence-specific DNA binding	molecular_function	binding	52	0.0759124	3.02646e-78	5.0542e-76
GO:0005622	intracellular anatomical structure	cellular_component	cellular anatomical entity	52	0.00485754	3.03038e-13	3.37382e-12
GO:0043226	organelle	cellular_component	cellular anatomical entity	52	0.00561191	1.63308e-16	2.2727e-15
GO:0043229	intracellular organelle	cellular_component	cellular anatomical entity	52	0.00562223	1.48396e-16	2.25292e-15
GO:0043227	membrane-bounded organelle	cellular_component	cellular anatomical entity	52	0.00607335	2.65087e-18	5.53369e-17
GO:0043231	intracellular membrane-bounded organelle	cellular_component	cellular anatomical entity	52	0.00609256	2.24826e-18	5.36371e-17
GO:0005634	nucleus	cellular_component	cellular anatomical entity	52	0.0112287	3.07004e-32	8.54496e-31
GO:0042742	defense response to bacterium	biological_process	response to stimulus	4	0.0377358	3.81901e-08	3.3567e-07
GO:0009617	response to bacterium	biological_process	response to stimulus	4	0.0350877	5.1254e-08	4.27971e-07
GO:0010200	response to chitin	biological_process	response to stimulus	3	0.136364	5.8364e-08	4.64133e-07
GO:1901700	response to oxygen-containing compound	biological_process	response to stimulus	5	0.0112867	1.43676e-07	1.04322e-06
GO:0010508	positive regulation of autophagy	biological_process	biological regulation	2	1	1.3939e-07	1.04322e-06
GO:0009403	toxin biosynthetic process	biological_process	cellular process	2	0.666667	4.18094e-07	2.25231e-06
GO:0009404	toxin metabolic process	biological_process	cellular process	2	0.666667	4.18094e-07	2.25231e-06
GO:0009700	indole phytoalexin biosynthetic process	biological_process	cellular process	2	0.666667	4.18094e-07	2.25231e-06
GO:0010120	camalexin biosynthetic process	biological_process	cellular process	2	0.666667	4.18094e-07	2.25231e-06
GO:0046217	indole phytoalexin metabolic process	biological_process	cellular process	2	0.666667	4.18094e-07	2.25231e-06
GO:0052314	phytoalexin metabolic process	biological_process	cellular process	2	0.666667	4.18094e-07	2.25231e-06

## Sheet: Table S6
Table S6. RNA-seq data of 14 CiWRKY genes that were used in this study.
Annotation	Gene ID	FPKM of Citrus maxima				FPKM of Citrus ichangensis
		HB0H	HB12H	HB24H	HB72H	YCC0H	YCC12H	YCC24H	YCC72H
WRKY4	Ci181120	0.02	0.0933333	0.196667	0.28	0	0.01	0.2	0.166667
WRKY18	Ci004600	0.406667	1.43667	10.1333	37.7233	0.226667	0.716667	3.13667	24.1867
WRKY26	Ci237440	17.4133	272.13	716.803	1289.82	53.8533	195.92	483.927	926.723
WRKY27	Ci055870	1.56333	1.35	5.09333	42.1767	3.81	6	18.9633	345.907
WRKY29	Ci092540	0.0266667	0.116667	0.416667	14.9	0	0.03	0.216667	9.59333
WRKY30	Ci056350	0.0366667	0.136667	0.0633333	0.973333	0.0866667	0.0133333	0.126667	2.01667
WRKY31	Ci145260	5.38333	57.53	154.3	566.093	14.1233	52.1167	160.38	373.27
WRKY33	Ci305440	0.02	0.0933333	0.196667	0.28	0	0.01	0.2	0.166667
WRKY36	Ci015170	0.00666667	0.0466667	0.276667	3.44667	0.0633333	0.223333	1.04667	11.1867
WRKY40	Ci236820	1.07	58.3233	163.907	261.407	14.6167	53.8267	169.53	310.957
WRKY41	Ci022680	7.94333	147.62	229.363	31.6533	27.9467	99.62	112.337	26.21
WRKY50	Ci249270	2.37	19.9833	59.6267	23.81	2.92	8.5	25.2167	17.18
WRKY60	Ci004590	6.73667	428.707	976.427	373.55	52.4233	267.3	690.79	587.197
WRKY71	Ci155750	2.72333	2.04667	3.62667	20.2167	0.08	0.406667	0.143333	10.74

## Sheet: Table S7
Table S7. qRT-PCR data of 52 identified WRKY genes in Citrus ichangensis under cold stress
Gene Name	Gene ID	Times after cold treatment (h)
		0	6	24	72	120
WRKY1	Ci088490	1	1.16287	0.977504	1.46867	1.29072
WRKY2	Ci189190	1	1.34807	1.90997	3.42448	4.52991
WRKY3	Ci016170	1	1.5407	2.05584	4.03656	6.0172
WRKY4	Ci181120	1	5.56782	59.5115	68.903	41.8729
WRKY6	Ci238840	1	1.11637	1.59729	6.49647	6.32616
WRKY7	Ci288320	1	4.79888	6.88206	5.09917	6.30158
WRKY9	Ci269230	1	9.45082	8.03951	1.1978	16.5854
WRKY11	Ci318110	1	3.65168	7.30799	5.20002	6.90865
WRKY12	Ci003600	1	0.683789	0.426372	1.08097	1.98499
WRKY13	Ci134440	1	1.6169	1.7556	2.13145	1.92435
WRKY15	Ci057940	1	1.39384	1.49899	3.63383	3.75884
WRKY18	Ci004600	1	2.09532	8.58517	68.2975	35.5901
WRKY19	Ci142670	1	1.47077	1.14393	1.2208	1.54441
WRKY20	Ci097890	1	1.16289	0.775141	0.691259	0.516572
WRKY21	Ci027610	1	1.13549	1.43929	2.85579	2.45186
WRKY22	Ci000530	1	3.53701	6.21416	8.39711	9.77226
WRKY23	Ci020350	1	0.624457	2.47792	15.9712	11.6508
WRKY26	Ci237440	1	4.38794	43.9374	117.427	70.6995
WRKY27	Ci055870	1	0.964872	4.50613	89.0706	92.0693
WRKY28	Ci072320	1	1.12303	1.65813	5.11369	11.4609
WRKY29	Ci092540	1	1.36233	4.06462	65.295	98.4686
WRKY30	Ci056350	1	0.463373	6.7132	20.7846	54.9995
WRKY31	Ci145260	1	6.21956	53.9099	168.688	153.839
WRKY32	Ci214860	1	1.32559	0.264685	1.09802	0.836394
WRKY33	Ci305440	1	4.07759	43.5542	54.7793	37.4015
WRKY35	Ci187400	1	3.33066	2.67343	4.5569	7.64872
WRKY36	Ci015170	1	0.685963	13.1993	47.1705	53.7553
WRKY40	Ci236820	1	2.99674	60.5914	204.382	124.666
WRKY41	Ci022680	1	6.44997	35.7614	5.36057	1.98527
WRKY42	Ci097170	1	2.62193	3.06006	4.50207	8.39238
WRKY43	Ci000480	1	0.144616	0.807075	2.89704	4.1451
WRKY44	Ci172920	1	1.02468	1.38853	1.39583	2.13669
WRKY45	Ci180560	1	1.07376	0.948243	0.745643	0.821687
WRKY47	Ci021010	1	0.804203	1.37297	1.22869	2.0293
WRKY48	Ci136300	1	1.18974	2.21143	2.60147	3.42996
WRKY49	Ci089770	1	0.909841	0.400425	1.09061	1.7141
WRKY50	Ci249270	1	2.73455	34.145	22.5914	22.7418
WRKY52	Ci078140	1	0.263181	1.10261	1.29213	1.22997
WRKY53	Ci061630	1	4.58066	16.7455	17.1829	33.0806
WRKY54	Ci174730	1	1.35523	9.20939	1.98743	1.44397
WRKY55	Ci071070	1	1.33634	6.17917	8.56965	11.2328
WRKY56	Ci192760	1	0.299314	0.62979	11.1723	12.304
WRKY57	Ci016440	1	1.95651	3.26682	1.91907	1.19301
WRKY58	Ci076870	1	0.779454	0.433005	0.661601	0.509804
WRKY60	Ci004590	1	19.2735	185.091	60.1757	13.6936
WRKY61	Ci091290	1	0.768036	2.41018	1.9639	3.90813
WRKY65	Ci041310	1	1.65791	5.952	5.93675	2.79599
WRKY70	Ci071080	1	4.4813	9.99163	2.85306	2.06255
WRKY71	Ci155750	1	4.73459	3.68651	41.5585	282.755
WRKY72	Ci045100	1	0.934194	3.592	4.19085	8.71302
WRKY74	Ci200740	1	1.38137	0.856382	0.597133	0.0867282
WRKY75	Ci036300	1	1.14389	2.29809	14.5394	8.37504

## Sheet: Table S8
Table S8. List of quantitative real-time PCR (qRT-PCR) primers for expression analysis of CiWRKY genes
Gene Name	Gene ID	Sequence of forward primer	Sequence of reverse primer
WRKY1	Ci088490	TGTTGGCCTGGTCAAGTCTG	ACGGCAAGCAGTACCATTCT
WRKY2	Ci189190	GCACAGCCATCTCCAACAAC	ACCTGATTCAGCAACAGGCTT
WRKY3	Ci016170	CACTCCTTCACGACCGACAA	CGGCGAGTAGCTGAGAGAAG
WRKY4	Ci181120	TCGTGGTAGCGGCTATACAT	CCATGGCAGTTACAGATGGC
WRKY6	Ci238840	CTTCAGCCCCATTCCCAACT	ATCTGAGGCAGCAGTGAACC
WRKY7	Ci288320	GGTAGACCAAGAACAGGGCA	GACGATGAACAGGGGTAGGG
WRKY9	Ci269230	CGAGCTCCCGACATGTAAAC	GCTGAAACCAGGTTGAGACG
WRKY11	Ci318110	AAAGGTTCTCCTCATCCAAGGG	CGAGGACCATAGCAGCAGG
WRKY12	Ci003600	TCAGGTAGGGCCATCGAATC	GATGAGCTCCTCCACCATGA
WRKY13	Ci134440	GTGCAAATCTCTGGGCATGG	CCTAGGCTCTCTGACCTTCC
WRKY15	Ci057940	AGTTTATTATGCGAGGCCGA	ACCAGTCACAGTCAGCGAAG
WRKY18	Ci004600	TGCTGCAAGCGAAATTGGAA	GCAACAGGAGGAACTTGTGC
WRKY19	Ci142670	CGTGGGGAGCTCTCAAAAGT	ACCATCTGATCGCCATCGTC
WRKY20	Ci097890	CTGAGGTTCGAGTGGGTGAC	AACGACGACGGAGAAAGACC
WRKY21	Ci027610	TCAAGGGTTCTCCCCATCCT	AGGATTCAAGCCTTGGGTGGTT
WRKY22	Ci000530	ACCCCAGAGTACAAACACCG	CACTGTTAGCTGCCAAAGGC
WRKY23	Ci020350	TACGAGGGAGAGAAGGGGTC	GCCGGCTGATTCAACAACTC
WRKY26	Ci237440	CAGTAACGACCAGCGAAGT	TGTGCCAATTTCACATCTTGCT
WRKY27	Ci055870	AGCGGTGCCGCCGCCGCCGCCGATG	AGTTGTTGGGGCCGACGGGGACTGAC
WRKY28	Ci072320	TATGGGCTGGTGGGATCAAA	ATGGATTCAACCGGCTAGGT
WRKY29	Ci092540	TGGCAAGGAAACAGGTGGAA	GGGACCTTGAGCCTTTGACA
WRKY30	Ci056350	CTACAAGGGAGGGAGTCTGC	CGCAGAAGTTGAGCATGGAA
WRKY31	Ci145260	CCGCTGAGACTGATCACGAG	CAGCAGCAGCTTGATCATCG
WRKY32	Ci214860	TCACTGAGCCACACCAACTG	CTGGACCGCTATACTTCCCG
WRKY33	Ci305440	TCGTGGTAGCGGCTATACAT	CCATGGCAGTTACAGATGGC
WRKY35	Ci187400	TCACGAGCTGAACATACCCA	ATTAGAAGCCGCTGTTGCTG
WRKY36	Ci015170	AGCCTTGGGAGAACATCAGC	AGTATTTGCAGGGCTCGGAC
WRKY40	Ci236820	CGGAGCTTTAGTGGCGGAAT	GTCGTTGTTGCTGCTTTCGG
WRKY41	Ci022680	GCCGAAAGAAGCAAATGGGG	TGGCGAAAAACCACCCATGA
WRKY42	Ci097170	TGCTGCTTTCGGGATCAATG	ACAGTAGGAAACGGTGCAGA
WRKY43	Ci000480	CGGTGTCATCTCCAATGTCG	CTCCGGAAGAACTTGAGGCT
WRKY44	Ci172920	CCCGTTTCAACTGGAGCAAA	ACAGGCCGGCTTCATTAGAT
WRKY45	Ci180560	GGAGACCACAAAGGGACCAA	GGGAACTTGCTGTGCTTTACA
WRKY47	Ci021010	CTGTCAGGTTCGAGCACAAG	GCTCTGCGTTAAGTCAAGGG
WRKY48	Ci136300	CATCACCAACAGCAACCCTAC	TCACGAAACAAAGAAGCTGGTG
WRKY49	Ci089770	CCCAATCCCCGCCCCA	AAGCTGATGGGCATTCGGTA
WRKY50	Ci249270	CAGTGGGAGGGAGAAGAAGC	TTCTTCACGGGGCATCCATC
WRKY52	Ci078140	GGCTGGAATTGCTACAGGTG	GATGACGGAACTGATGGGGT
WRKY53	Ci061630	TTGGAGTGGCTCAATGGGAC	CGTCCTCCTTGGCAAAGTCT
WRKY54	Ci174730	CGACTCTGATGAAGCGTCCC	TTCTGTCCATGACTCCGCAC
WRKY55	Ci071070	AGCACTTCGTTGGGAGAACC	TCTCGCGTTCCCACTTCTTC
WRKY56	Ci192760	TGGGTCTGAAAGTGAAGGGAA	ACATTGCACCCTTCGTGTGTA
WRKY57	Ci016440	CCGTTGGATTTCCTCGTGGT	GGGCAACGCATTTGGTTCAT
WRKY58	Ci076870	ACCTCAGAGCCCATTTGGAA	GGCATCTGCTGTTGAGAAGG
WRKY60	Ci004590	AGCAAGCCCTACTGCAACTC	GCTGCAAGTGCTGCTGTAAAA
WRKY61	Ci091290	CCGACGAAGAGAAGGGAGTT	ATTTCGGCTCTGGCAGTTTC
WRKY65	Ci041310	ATGGACGGCAGGTTCAACAG	AGCTCGCCTTTTCTTAGGGG
WRKY70	Ci071080	AAGATGGGTTGGTTTCGGCT	CCGGCGATAGTCATCGGAAT
WRKY71	Ci155750	CACCAAAAGATCACGGTCACG	TGGTGCACCTTGGAAAAGGG
WRKY72	Ci045100	GCTGCTGCTTCCATGCTATT	CAGTAGTAGTTGCGGCTGTG
WRKY74	Ci200740	TGGCAACTCCATCACAAAGC	TTGCTTGGTGTGCAACAACT
WRKY75	Ci036300	ATGCCGAGTTCCAAGGCTAC	TTCTCTCCGTTTTCAGACCCT

## Sheet: Table S9
Table S9. Primers for VIGS of CiWRKY31
Sequence of forward primer	AGAAGGCCTCCATGG GGATCC ATGGACAAAGGATGG
Sequence of reverse primer	TGTCTTCGGGACATG CCCGGG CTTGTTACGATCATC

[truncated: 1 more sheets: Table S10]
