# Supplementary material for: Genome-wide identification, expression analysis of WRKY transcription factors in Citrus ichangensis and functional validation of CiWRKY31 in response to cold stress
Source: BMC Plant Biol. 2024 Jun 28;24:617. doi: 10.1186/s12870-024-05320-0 (PMC11212357; doi:10.1186/s12870-024-05320-0)
Supplement: Supplementary file 3 — Supplementary Material 3 [file 12870_2024_5320_MOESM3_ESM.xlsx]

## Sheet: Table explanation
Table S11 List of synteny analysis for WRKY genes between C. ichangensis and A. thaliana. Table S12 List of synteny analysis for WRKY genes between C. ichangensis and O. sativa. Table S13 List of synteny analysis for WRKY genes between C. ichangensis and M. domestica. Table S14 List of synteny analysis for WRKY genes between C. ichangensis and V. vinifera.

## Sheet: Table S11
Table S11. List of synteny analysis for WRKY genes between C. ichangensis and A. thaliana
Gene Name	Gene_ID	Ci_Chrom	Gene_ID	Chrom	Species
WRKY1	Ci088490.1	2	transcript:AT2G04880.1	2	Arabidopsis thaliana
WRKY2	Ci189190.1	4	transcript:AT5G56270.1	5	Arabidopsis thaliana
WRKY2	Ci189190.1	4	transcript:AT4G26440.1	4	Arabidopsis thaliana
WRKY3	Ci016170.1	7	transcript:AT1G13960.1	1	Arabidopsis thaliana
WRKY3	Ci016170.1	7	transcript:AT2G03340.1	2	Arabidopsis thaliana
WRKY4	Ci181120.1	6	transcript:AT2G38470.1	2	Arabidopsis thaliana
WRKY4	Ci181120.1	6	transcript:AT2G38470.1	2	Arabidopsis thaliana
WRKY6	Ci238840.1	2	transcript:AT1G62300.1	1	Arabidopsis thaliana
WRKY6	Ci238840.1	2	transcript:AT4G04450.1	4	Arabidopsis thaliana
WRKY6	Ci238840.1	2	transcript:AT4G22070.1	4	Arabidopsis thaliana
WRKY12	Ci003600.1	5	transcript:AT2G44745.1	2	Arabidopsis thaliana
WRKY15	Ci057940.1	1	transcript:AT2G23320.1	2	Arabidopsis thaliana
WRKY20	Ci097890.1	4	transcript:AT4G26640.2	4	Arabidopsis thaliana
WRKY20	Ci134440.1	1	transcript:AT4G39410.1	4	Arabidopsis thaliana
WRKY21	Ci027610.1	5	transcript:AT2G30590.1	2	Arabidopsis thaliana
WRKY22	Ci000530.1	5	transcript:AT4G23550.1	4	Arabidopsis thaliana
WRKY22	Ci000530.1	5	transcript:AT4G01250.1	4	Arabidopsis thaliana
WRKY23	Ci020350.1	5	transcript:AT2G47260.1	2	Arabidopsis thaliana
WRKY23	Ci020350.1	5	transcript:AT3G62340.1	3	Arabidopsis thaliana
WRKY26	Ci237440.1	1	transcript:AT2G30250.1	2	Arabidopsis thaliana
WRKY27	Ci055870.1	5	transcript:AT4G23550.1	4	Arabidopsis thaliana
WRKY27	Ci055870.1	5	transcript:AT5G52830.1	5	Arabidopsis thaliana
WRKY29	Ci092540.1	5	transcript:AT4G23550.1	4	Arabidopsis thaliana
WRKY29	Ci092540.1	5	transcript:AT5G52830.1	5	Arabidopsis thaliana
WRKY30	Ci056350.1	5	transcript:AT2G46400.1	2	Arabidopsis thaliana
WRKY30	Ci056350.1	5	transcript:AT4G23810.1	4	Arabidopsis thaliana
WRKY30	Ci056350.1	9	transcript:AT5G24110.1	5	Arabidopsis thaliana
WRKY31	Ci145260.1	2	transcript:AT1G62300.1	1	Arabidopsis thaliana
WRKY31	Ci145260.1	2	transcript:AT4G04450.1	4	Arabidopsis thaliana
WRKY31	Ci145260.1	2	transcript:AT4G22070.1	4	Arabidopsis thaliana
WRKY32	Ci214860.1	4	transcript:AT4G30935.1	4	Arabidopsis thaliana
WRKY35	Ci187400.1	2	transcript:AT2G34830.2	2	Arabidopsis thaliana
WRKY40	Ci236820.1	1	transcript:AT1G80840.1	1	Arabidopsis thaliana
WRKY41	Ci022680.1	5	transcript:AT2G46400.1	2	Arabidopsis thaliana
WRKY42	Ci097170.1	2	transcript:AT4G22070.1	4	Arabidopsis thaliana
WRKY42	Ci097170.1	4	transcript:AT4G04450.1	4	Arabidopsis thaliana
WRKY44	Ci172920.1	6	transcript:AT2G37260.1	2	Arabidopsis thaliana
WRKY47	Ci021010.1	5	transcript:AT4G01720.1	4	Arabidopsis thaliana
WRKY48	Ci136300.1	5	transcript:AT2G47260.1	2	Arabidopsis thaliana
WRKY48	Ci136300.1	9	transcript:AT5G49520.1	5	Arabidopsis thaliana
WRKY50	Ci249270.1	4	transcript:AT5G26170.1	5	Arabidopsis thaliana
WRKY53	Ci061630.1	5	transcript:AT2G46400.1	2	Arabidopsis thaliana
WRKY53	Ci061630.1	5	transcript:AT4G23810.1	4	Arabidopsis thaliana
WRKY53	Ci061630.1	5	transcript:AT4G11070.1	4	Arabidopsis thaliana
WRKY54	Ci174730.1	6	transcript:AT3G56400.1	3	Arabidopsis thaliana
WRKY54	Ci174730.1	6	transcript:AT5G01900.1	5	Arabidopsis thaliana
WRKY55	Ci071070.1	7	transcript:AT2G40740.3	2	Arabidopsis thaliana
WRKY55	Ci071070.1	6	transcript:AT3G56400.1	3	Arabidopsis thaliana
WRKY55	Ci071070.1	6	transcript:AT5G01900.1	5	Arabidopsis thaliana
WRKY56	Ci192760.1	2	transcript:AT3G01970.1	3	Arabidopsis thaliana
WRKY57	Ci016440.1	7	transcript:AT1G69310.1	1	Arabidopsis thaliana
WRKY57	Ci016440.1	7	transcript:AT5G13080.1	5	Arabidopsis thaliana
WRKY58	Ci076870.1	6	transcript:AT3G29185.1	3	Arabidopsis thaliana
WRKY60	Ci004590.1	1	transcript:AT1G80840.1	1	Arabidopsis thaliana
WRKY60	Ci004590.1	8	transcript:AT4G31800.1	4	Arabidopsis thaliana
WRKY61	Ci091290.1	5	transcript:AT1G18860.1	1	Arabidopsis thaliana
WRKY61	Ci091290.1	5	transcript:AT1G69810.1	1	Arabidopsis thaliana
WRKY65	Ci041310.2	2	transcript:AT1G29280.1	1	Arabidopsis thaliana
WRKY71	Ci155750.1	2	transcript:AT1G29860.1	1	Arabidopsis thaliana
WRKY71	Ci155750.1	2	transcript:AT4G18170.1	4	Arabidopsis thaliana
WRKY71	Ci155750.1	2	transcript:AT5G46350.1	5	Arabidopsis thaliana
WRKY72	Ci045100.1	5	transcript:AT1G69810.1	1	Arabidopsis thaliana
WRKY72	Ci045100.1	6	transcript:AT5G15130.1	5	Arabidopsis thaliana
WRKY74	Ci200740.1	8	transcript:AT3G04670.1	3	Arabidopsis thaliana

## Sheet: Table S12
	Table S12. List of synteny analysis for WRKY genes between C. ichangensis and O. sativa
	Gene Name	Gene_ID	Ci_Chrom	Gene_ID	Chrom	Species
	WRKY1	Ci088490.1	2	LOC_Os07g39480.1.MSUv7.0	7	Oryza sativa
	WRKY2	Ci189190.1	4	LOC_Os08g38990.3.MSUv7.0	8	Oryza sativa
	WRKY3	Ci016170.1	7	LOC_Os03g55164.1.MSUv7.0	3	Oryza sativa
	WRKY3	Ci016170.1	7	LOC_Os07g40570.1.MSUv7.0	7	Oryza sativa
	WRKY4	Ci181120.1	1	LOC_Os01g61080.1.MSUv7.0	1	Oryza sativa
	WRKY4	Ci181120.1	6	LOC_Os05g27730.1.MSUv7.0	5	Oryza sativa
	WRKY4	Ci181120.1	6	LOC_Os05g39720.1.MSUv7.0	5	Oryza sativa
	WRKY12	Ci003600.1	5	LOC_Os02g43560.1.MSUv7.0	2	Oryza sativa
	WRKY12	Ci003600.1	5	LOC_Os04g46060.1.MSUv7.0	4	Oryza sativa
	WRKY21	Ci027610.1	5	LOC_Os12g40570.1.MSUv7.0	12	Oryza sativa
	WRKY21	Ci027610.1	5	LOC_Os03g58420.1.MSUv7.0	3	Oryza sativa
	WRKY22	Ci000530.1	5	LOC_Os01g43550.1.MSUv7.0	1	Oryza sativa
	WRKY22	Ci000530.1	5	LOC_Os02g16540.1.MSUv7.0	2	Oryza sativa
	WRKY22	Ci000530.1	5	LOC_Os05g50700.1.MSUv7.0	5	Oryza sativa
	WRKY26	Ci237440.1	6	LOC_Os01g61080.1.MSUv7.0	1	Oryza sativa
	WRKY30	Ci056350.1	5	LOC_Os01g46800.1.MSUv7.0	1	Oryza sativa
	WRKY41	Ci022680.1	5	LOC_Os01g46800.1.MSUv7.0	1	Oryza sativa
	WRKY47	Ci021010.1	5	LOC_Os01g18584.1.MSUv7.0	1	Oryza sativa
	WRKY47	Ci021010.1	5	LOC_Os05g04640.1.MSUv7.0	5	Oryza sativa
	WRKY49	Ci089770.1	6	LOC_Os01g62514.1.MSUv7.0	1	Oryza sativa
	WRKY53	Ci061630.1	5	LOC_Os01g46800.1.MSUv7.0	1	Oryza sativa
	WRKY54	Ci174730.1	6	LOC_Os11g02480.2.MSUv7.0	11	Oryza sativa
	WRKY54	Ci174730.1	6	LOC_Os12g02420.1.MSUv7.0	12	Oryza sativa
	WRKY54	Ci174730.1	6	LOC_Os03g21710.1.MSUv7.0	3	Oryza sativa
	WRKY54	Ci174730.1	6	LOC_Os07g48260.1.MSUv7.0	7	Oryza sativa
	WRKY55	Ci071070.1	7	LOC_Os01g60520.1.MSUv7.0	1	Oryza sativa
	WRKY55	Ci071070.1	7	LOC_Os11g02470.1.MSUv7.0	11	Oryza sativa
	WRKY55	Ci071070.1	7	LOC_Os12g02400.1.MSUv7.0	12	Oryza sativa
	WRKY55	Ci071070.1	7	LOC_Os05g40060.1.MSUv7.0	5	Oryza sativa
	WRKY57	Ci016440.1	7	LOC_Os03g55080.1.MSUv7.0	3	Oryza sativa
	WRKY60	Ci004590.1	8	LOC_Os02g08440.1.MSUv7.0	2	Oryza sativa
	WRKY60	Ci004590.1	8	LOC_Os06g44010.1.MSUv7.0	6	Oryza sativa
	WRKY60	Ci004590.1	8	LOC_Os09g25060.1.MSUv7.0	9	Oryza sativa
	WRKY65	Ci041310.2	2	LOC_Os01g54600.1.MSUv7.0	1	Oryza sativa
	WRKY65	Ci041310.2	2	LOC_Os01g53040.1.MSUv7.0	1	Oryza sativa
	WRKY70	Ci071080.1	7	LOC_Os11g02520.1.MSUv7.0	11	Oryza sativa
	WRKY70	Ci071080.1	7	LOC_Os12g02440.4.MSUv7.0	12	Oryza sativa

## Sheet: Table S13
															Table S13. List of synteny analysis for WRKY genes between C. ichangensis and M. domestica
															Gene Name	Gene ID	Ci_Chrom	Gene_ID	Chrom	Species
															WRKY1	Ci088490.1	2	MD03G1188900.v1.1.491	3	Malus domestica
															WRKY1	Ci088490.1	2	MD09G1121600.v1.1.491	9	Malus domestica
															WRKY1	Ci088490.1	2	MD11G1205000.v1.1.491	11	Malus domestica
															WRKY1	Ci088490.1	2	MD17G1112600.v1.1.491	17	Malus domestica
															WRKY2	Ci189190.1	4	MD03G1044400.v1.1.491	3	Malus domestica
															WRKY3	Ci016170.1	6	MD09G1056600.v1.1.491	9	Malus domestica
															WRKY3	Ci016170.1	7	MD13G1067600.v1.1.491	13	Malus domestica
															WRKY3	Ci016170.1	7	MD16G1066500.v1.1.491	16	Malus domestica
															WRKY3	Ci016170.1	6	MD17G1054100.v1.1.491	17	Malus domestica
															WRKY4	Ci181120.1	1	MD04G1167700.v1.1.491	4	Malus domestica
															WRKY4	Ci181120.1	1	MD11G1059400.v1.1.491	11	Malus domestica
															WRKY4	Ci181120.1	1	MD12G1181000.v1.1.491	12	Malus domestica
															WRKY6	Ci238840.1	2	MD03G1197600.v1.1.491	3	Malus domestica
															WRKY6	Ci238840.1	2	MD05G1349800.v1.1.491	5	Malus domestica
															WRKY6	Ci238840.1	2	MD09G1111200.v1.1.491	9	Malus domestica
															WRKY6	Ci238840.1	2	MD10G1324500.v1.1.491	10	Malus domestica
															WRKY6	Ci238840.1	2	MD11G1213500.v1.1.491	11	Malus domestica
															WRKY6	Ci238840.1	2	MD17G1099000.v1.1.491	17	Malus domestica
															WRKY7	Ci288320.1	1	MD02G1177500.v1.1.491	2	Malus domestica
															WRKY7	Ci288320.1	1	MD08G1094900.v1.1.491	8	Malus domestica
															WRKY7	Ci288320.1	1	MD15G1287300.v1.1.491	15	Malus domestica
															WRKY7	Ci288320.1	3	MD15G1078200.v1.1.491	15	Malus domestica
															WRKY9	Ci269230.1	3	MD08G1227200.v1.1.491	8	Malus domestica
															WRKY9	Ci269230.1	3	MD15G1419600.v1.1.491	15	Malus domestica
															WRKY12	Ci003600.1	5	MD07G1110400.v1.1.491	7	Malus domestica
															WRKY13	Ci134440.1	1	MD01G1013500.v1.1.491	1	Malus domestica
															WRKY13	Ci134440.1	1	MD15G1337100.v1.1.491	15	Malus domestica
															WRKY15	Ci057940.1	1	MD02G1177500.v1.1.491	2	Malus domestica
															WRKY15	Ci057940.1	1	MD08G1094900.v1.1.491	8	Malus domestica
															WRKY15	Ci057940.1	1	MD15G1078200.v1.1.491	15	Malus domestica
															WRKY15	Ci057940.1	1	MD15G1287300.v1.1.491	15	Malus domestica
															WRKY20	Ci097890.1	2	MD03G1188900.v1.1.491	3	Malus domestica
															WRKY20	Ci097890.1	2	MD09G1121600.v1.1.491	9	Malus domestica
															WRKY20	Ci097890.1	2	MD11G1205000.v1.1.491	11	Malus domestica
															WRKY20	Ci097890.1	2	MD17G1112600.v1.1.491	17	Malus domestica
															WRKY21	Ci027610.1	5	MD04G1226400.v1.1.491	4	Malus domestica
															WRKY21	Ci027610.1	5	MD05G1204400.v1.1.491	5	Malus domestica
															WRKY21	Ci027610.1	5	MD10G1191400.v1.1.491	10	Malus domestica
															WRKY21	Ci027610.1	5	MD12G1243400.v1.1.491	12	Malus domestica
															WRKY22	Ci000530.1	5	MD01G1071300.v1.1.491	1	Malus domestica
															WRKY22	Ci000530.1	5	MD01G1210200.v1.1.491	1	Malus domestica
															WRKY22	Ci000530.1	5	MD06G1091200.v1.1.491	6	Malus domestica
															WRKY22	Ci000530.1	5	MD07G1280300.v1.1.491	7	Malus domestica
															WRKY22	Ci000530.1	5	MD07G1131400.v1.1.491	7	Malus domestica
															WRKY22	Ci000530.1	5	MD14G1112200.v1.1.491	14	Malus domestica
															WRKY23	Ci020350.1	5	MD09G1285400.v1.1.491	9	Malus domestica
															WRKY23	Ci020350.1	5	MD13G1150700.v1.1.491	13	Malus domestica
															WRKY23	Ci020350.1	5	MD16G1151000.v1.1.491	16	Malus domestica
															WRKY23	Ci020350.1	5	MD17G1278100.v1.1.491	17	Malus domestica
															WRKY26	Ci237440.1	1	MD03G1057400.v1.1.491	3	Malus domestica
															WRKY26	Ci237440.1	1	MD04G1167700.v1.1.491	4	Malus domestica
															WRKY26	Ci237440.1	1	MD11G1059400.v1.1.491	11	Malus domestica
															WRKY26	Ci237440.1	1	MD12G1181000.v1.1.491	12	Malus domestica
															WRKY27	Ci055870.1	5	MD01G1210200.v1.1.491	1	Malus domestica
															WRKY27	Ci055870.1	5	MD01G1071300.v1.1.491	1	Malus domestica
															WRKY27	Ci055870.1	5	MD07G1280300.v1.1.491	7	Malus domestica
															WRKY27	Ci055870.1	5	MD07G1131400.v1.1.491	7	Malus domestica
															WRKY27	Ci055870.1	5	MD14G1112200.v1.1.491	14	Malus domestica
															WRKY28	Ci072320.1	2	MD05G1290300.v1.1.491	5	Malus domestica
															WRKY28	Ci072320.1	7	MD09G1150700.v1.1.491	9	Malus domestica
															WRKY28	Ci072320.1	2	MD10G1266400.v1.1.491	10	Malus domestica
															WRKY28	Ci072320.1	2	MD17G1138100.v1.1.491	17	Malus domestica
															WRKY29	Ci092540.1	5	MD01G1071300.v1.1.491	1	Malus domestica
															WRKY29	Ci092540.1	5	MD01G1210200.v1.1.491	1	Malus domestica
															WRKY29	Ci092540.1	5	MD06G1091200.v1.1.491	6	Malus domestica
															WRKY29	Ci092540.1	5	MD07G1131400.v1.1.491	7	Malus domestica
															WRKY29	Ci092540.1	5	MD14G1112200.v1.1.491	14	Malus domestica
															WRKY30	Ci056350.1	5	MD01G1215300.v1.1.491	1	Malus domestica
															WRKY30	Ci056350.1	5	MD01G1078000.v1.1.491	1	Malus domestica
															WRKY30	Ci056350.1	5	MD07G1285200.v1.1.491	7	Malus domestica
															WRKY31	Ci145260.1	2	MD03G1197600.v1.1.491	3	Malus domestica
															WRKY31	Ci145260.1	2	MD05G1349800.v1.1.491	5	Malus domestica
															WRKY31	Ci145260.1	2	MD09G1111200.v1.1.491	9	Malus domestica
															WRKY31	Ci145260.1	2	MD10G1324500.v1.1.491	10	Malus domestica
															WRKY31	Ci145260.1	2	MD11G1213500.v1.1.491	11	Malus domestica
															WRKY31	Ci145260.1	2	MD17G1099000.v1.1.491	17	Malus domestica
															WRKY32	Ci214860.1	4	MD02G1007900.v1.1.491	2	Malus domestica
															WRKY32	Ci214860.1	4	MD15G1152100.v1.1.491	15	Malus domestica
															WRKY35	Ci187400.1	2	MD05G1265200.v1.1.491	5	Malus domestica
															WRKY35	Ci187400.1	2	MD10G1243000.v1.1.491	10	Malus domestica
															WRKY40	Ci236820.1	1	MD09G1224500.v1.1.491	9	Malus domestica
															WRKY40	Ci236820.1	1	MD17G1223100.v1.1.491	17	Malus domestica
															WRKY41	Ci022680.1	5	MD01G1078000.v1.1.491	1	Malus domestica
															WRKY41	Ci022680.1	5	MD01G1215300.v1.1.491	1	Malus domestica
															WRKY41	Ci022680.1	5	MD06G1104100.v1.1.491	6	Malus domestica
															WRKY41	Ci022680.1	5	MD07G1146900.v1.1.491	7	Malus domestica
															WRKY41	Ci022680.1	5	MD07G1285200.v1.1.491	7	Malus domestica
															WRKY41	Ci022680.1	5	MD14G1123000.v1.1.491	14	Malus domestica
															WRKY42	Ci097170.1	2	MD03G1197600.v1.1.491	3	Malus domestica
															WRKY42	Ci097170.1	2	MD05G1349800.v1.1.491	5	Malus domestica
															WRKY42	Ci097170.1	2	MD09G1111200.v1.1.491	9	Malus domestica
															WRKY42	Ci097170.1	2	MD10G1324500.v1.1.491	10	Malus domestica
															WRKY42	Ci097170.1	2	MD11G1213500.v1.1.491	11	Malus domestica
															WRKY42	Ci097170.1	2	MD17G1099000.v1.1.491	17	Malus domestica
															WRKY44	Ci172920.1	6	MD04G1112800.v1.1.491	4	Malus domestica
															WRKY44	Ci172920.1	6	MD12G1128800.v1.1.491	12	Malus domestica
															WRKY45	Ci180560.1	2	MD06G1138500.v1.1.491	6	Malus domestica
															WRKY45	Ci180560.1	2	MD09G1008800.v1.1.491	9	Malus domestica
															WRKY45	Ci180560.1	2	MD13G1122100.v1.1.491	13	Malus domestica
															WRKY45	Ci180560.1	2	MD14G1154500.v1.1.491	14	Malus domestica
															WRKY45	Ci180560.1	2	MD16G1122400.v1.1.491	16	Malus domestica
															WRKY45	Ci180560.1	2	MD17G1001500.v1.1.491	17	Malus domestica
															WRKY48	Ci136300.1	5	MD09G1285400.v1.1.491	9	Malus domestica
															WRKY48	Ci136300.1	5	MD13G1150700.v1.1.491	13	Malus domestica
															WRKY48	Ci136300.1	5	MD16G1151000.v1.1.491	16	Malus domestica
															WRKY49	Ci089770.1	6	MD04G1131000.v1.1.491	4	Malus domestica
															WRKY49	Ci089770.1	6	MD12G1144100.v1.1.491	12	Malus domestica
															WRKY50	Ci249270.1	4	MD08G1067700.v1.1.491	8	Malus domestica
															WRKY50	Ci249270.1	4	MD15G1054000.v1.1.491	15	Malus domestica
															WRKY53	Ci061630.1	5	MD01G1078000.v1.1.491	1	Malus domestica
															WRKY53	Ci061630.1	5	MD01G1215300.v1.1.491	1	Malus domestica
															WRKY53	Ci061630.1	5	MD06G1104100.v1.1.491	6	Malus domestica
															WRKY53	Ci061630.1	5	MD07G1146900.v1.1.491	7	Malus domestica
															WRKY53	Ci061630.1	5	MD07G1285200.v1.1.491	7	Malus domestica
															WRKY53	Ci061630.1	5	MD14G1123000.v1.1.491	14	Malus domestica
															WRKY54	Ci174730.1	6	MD01G1168500.v1.1.491	1	Malus domestica
															WRKY54	Ci174730.1	6	MD04G1175500.v1.1.491	4	Malus domestica
															WRKY54	Ci174730.1	6	MD07G1234600.v1.1.491	7	Malus domestica
															WRKY54	Ci174730.1	6	MD12G1189200.v1.1.491	12	Malus domestica
															WRKY55	Ci071070.1	6	MD01G1168500.v1.1.491	1	Malus domestica
															WRKY55	Ci071070.1	6	MD07G1234600.v1.1.491	7	Malus domestica
															WRKY56	Ci192760.1	2	MD06G1138500.v1.1.491	6	Malus domestica
															WRKY56	Ci192760.1	2	MD09G1008800.v1.1.491	9	Malus domestica
															WRKY56	Ci192760.1	2	MD13G1122100.v1.1.491	13	Malus domestica
															WRKY56	Ci192760.1	2	MD14G1154500.v1.1.491	14	Malus domestica
															WRKY56	Ci192760.1	2	MD16G1122400.v1.1.491	16	Malus domestica
															WRKY56	Ci192760.1	2	MD17G1001500.v1.1.491	17	Malus domestica
															WRKY57	Ci016440.1	2	MD06G1138500.v1.1.491	6	Malus domestica
															WRKY57	Ci016440.1	2	MD09G1008800.v1.1.491	9	Malus domestica
															WRKY57	Ci016440.1	2	MD13G1122100.v1.1.491	13	Malus domestica
															WRKY57	Ci016440.1	7	MD13G1064700.v1.1.491	13	Malus domestica
															WRKY57	Ci016440.1	2	MD14G1154500.v1.1.491	14	Malus domestica
															WRKY57	Ci016440.1	2	MD16G1122400.v1.1.491	16	Malus domestica
															WRKY57	Ci016440.1	7	MD16G1063200.v1.1.491	16	Malus domestica
															WRKY58	Ci076870.1	6	MD09G1056600.v1.1.491	9	Malus domestica
															WRKY58	Ci076870.1	6	MD17G1054100.v1.1.491	17	Malus domestica
															WRKY60	Ci004590.1	8	MD15G1039500.v1.1.491	15	Malus domestica
															WRKY60	Ci004590.1	1	MD17G1223100.v1.1.491	17	Malus domestica
															WRKY61	Ci091290.1	5	MD06G1189100.v1.1.491	6	Malus domestica
															WRKY61	Ci091290.1	5	MD09G1048200.v1.1.491	9	Malus domestica
															WRKY61	Ci091290.1	5	MD13G1077900.v1.1.491	13	Malus domestica
															WRKY61	Ci091290.1	5	MD14G1196100.v1.1.491	14	Malus domestica
															WRKY61	Ci091290.1	5	MD16G1077700.v1.1.491	16	Malus domestica
															WRKY61	Ci091290.1	5	MD17G1048400.v1.1.491	17	Malus domestica
															WRKY65	Ci041310.2	2	MD05G1295700.v1.1.491	5	Malus domestica
															WRKY65	Ci041310.2	2	MD09G1235100.v1.1.491	9	Malus domestica
															WRKY65	Ci041310.2	2	MD10G1275800.v1.1.491	10	Malus domestica
															WRKY70	Ci071080.1	7	MD01G1168600.v1.1.491	1	Malus domestica
															WRKY70	Ci071080.1	7	MD07G1234700.v1.1.491	7	Malus domestica
															WRKY70	Ci071080.1	6	MD12G1189200.v1.1.491	12	Malus domestica
															WRKY71	Ci155750.1	2	MD05G1290300.v1.1.491	5	Malus domestica
															WRKY71	Ci155750.1	2	MD10G1266400.v1.1.491	10	Malus domestica
															WRKY71	Ci155750.1	2	MD17G1138100.v1.1.491	17	Malus domestica
															WRKY72	Ci045100.1	5	MD06G1189100.v1.1.491	6	Malus domestica
															WRKY72	Ci045100.1	5	MD09G1048200.v1.1.491	9	Malus domestica
															WRKY72	Ci045100.1	5	MD13G1077900.v1.1.491	13	Malus domestica
															WRKY72	Ci045100.1	5	MD14G1196100.v1.1.491	14	Malus domestica
															WRKY72	Ci045100.1	6	MD16G1077700.v1.1.491	16	Malus domestica
															WRKY72	Ci045100.1	5	MD17G1048400.v1.1.491	17	Malus domestica
															WRKY74	Ci200740.1	5	MD04G1226400.v1.1.491	4	Malus domestica
															WRKY74	Ci200740.1	5	MD12G1243400.v1.1.491	12	Malus domestica
															WRKY75	Ci036300.1	2	MD06G1138500.v1.1.491	6	Malus domestica
															WRKY75	Ci036300.1	2	MD09G1008800.v1.1.491	9	Malus domestica
															WRKY75	Ci036300.1	7	MD13G1064700.v1.1.491	13	Malus domestica
															WRKY75	Ci036300.1	7	MD13G1122100.v1.1.491	13	Malus domestica
															WRKY75	Ci036300.1	7	MD16G1063200.v1.1.491	16	Malus domestica
															WRKY75	Ci036300.1	7	MD16G1122400.v1.1.491	16	Malus domestica
															WRKY75	Ci036300.1	2	MD17G1001500.v1.1.491	17	Malus domestica

## Sheet: Table S14
Table S14. List of synteny analysis for WRKY genes between C. ichangensis and V. vinifera
Gene Name	Gene ID	Ci_Chrom	Gene_ID	Chrom	Species
WRKY1	Ci088490.1	2	spe675-PAC:17836657	12	Vitis vinifera
WRKY1	Ci088490.1	2	spe675-PAC:17842292	19	Vitis vinifera
WRKY2	Ci189190.1	4	spe675-PAC:17825740	19	Vitis vinifera
WRKY3	Ci016170.1	6	spe675-PAC:17823327	14	Vitis vinifera
WRKY4	Ci181120.1	1	spe675-PAC:17832782	6	Vitis vinifera
WRKY4	Ci181120.1	1	spe675-PAC:17836821	8	Vitis vinifera
WRKY6	Ci238840.1	2	spe675-PAC:17824195	10	Vitis vinifera
WRKY6	Ci238840.1	2	spe675-PAC:17836952	12	Vitis vinifera
WRKY7	Ci288320.1	1	spe675-PAC:17821855	18	Vitis vinifera
WRKY7	Ci288320.1	1	spe675-PAC:17830990	7	Vitis vinifera
WRKY9	Ci269230.1	3	spe675-PAC:17836412	12	Vitis vinifera
WRKY13	Ci134440.1	1	spe675-PAC:17831148	7	Vitis vinifera
WRKY15	Ci057940.1	1	spe675-PAC:17821855	18	Vitis vinifera
WRKY15	Ci057940.1	1	spe675-PAC:17830990	7	Vitis vinifera
WRKY19	Ci145260.1	2	spe675-PAC:17824195	10	Vitis vinifera
WRKY19	Ci145260.1	2	spe675-PAC:17836952	12	Vitis vinifera
WRKY19	Ci145260.1	2	spe675-PAC:17842220	19	Vitis vinifera
WRKY20	Ci097890.1	2	spe675-PAC:17842292	19	Vitis vinifera
WRKY21	Ci027610.1	5	spe675-PAC:17817138	7	Vitis vinifera
WRKY22	Ci000530.1	5	spe675-PAC:17834505	15	Vitis vinifera
WRKY22	Ci000530.1	5	spe675-PAC:17835831	16	Vitis vinifera
WRKY22	Ci000530.1	5	spe675-PAC:17829046	2	Vitis vinifera
WRKY23	Ci020350.1	5	spe675-PAC:17840256	5	Vitis vinifera
WRKY23	Ci020350.1	5	spe675-PAC:17835356	7	Vitis vinifera
WRKY26	Ci237440.1	1	spe675-PAC:17832782	6	Vitis vinifera
WRKY26	Ci237440.1	1	spe675-PAC:17836821	8	Vitis vinifera
WRKY27	Ci055870.1	5	spe675-PAC:17835831	16	Vitis vinifera
WRKY27	Ci055870.1	5	spe675-PAC:17829046	2	Vitis vinifera
WRKY28	Ci072320.1	2	spe675-PAC:17830512	10	Vitis vinifera
WRKY28	Ci072320.1	7	spe675-PAC:17830133	12	Vitis vinifera
WRKY29	Ci092540.1	5	spe675-PAC:17834505	15	Vitis vinifera
WRKY29	Ci092540.1	5	spe675-PAC:17835831	16	Vitis vinifera
WRKY29	Ci092540.1	5	spe675-PAC:17829046	2	Vitis vinifera
WRKY30	Ci056350.1	5	spe675-PAC:17834591	15	Vitis vinifera
WRKY30	Ci056350.1	5	spe675-PAC:17835751	16	Vitis vinifera
WRKY30	Ci056350.1	5	spe675-PAC:17829119	2	Vitis vinifera
WRKY32	Ci214860.1	4	spe675-PAC:17831996	11	Vitis vinifera
WRKY35	Ci187400.1	2	spe675-PAC:17830775	10	Vitis vinifera
WRKY40	Ci236820.1	1	spe675-PAC:17826519	9	Vitis vinifera
WRKY41	Ci022680.1	5	spe675-PAC:17834591	15	Vitis vinifera
WRKY41	Ci022680.1	5	spe675-PAC:17835751	16	Vitis vinifera
WRKY41	Ci022680.1	5	spe675-PAC:17829119	2	Vitis vinifera
WRKY42	Ci097170.1	2	spe675-PAC:17824195	10	Vitis vinifera
WRKY42	Ci097170.1	2	spe675-PAC:17836952	12	Vitis vinifera
WRKY42	Ci097170.1	2	spe675-PAC:17842220	19	Vitis vinifera
WRKY43	Ci000480.1	5	spe675-PAC:17834509	15	Vitis vinifera
WRKY45	Ci180560.1	2	spe675-PAC:17822669	1	Vitis vinifera
WRKY45	Ci180560.1	2	spe675-PAC:17838879	14	Vitis vinifera
WRKY45	Ci180560.1	7	spe675-PAC:17821139	17	Vitis vinifera
WRKY47	Ci021010.1	5	spe675-PAC:17835439	7	Vitis vinifera
WRKY48	Ci136300.1	5	spe675-PAC:17840256	5	Vitis vinifera
WRKY49	Ci089770.1	6	spe675-PAC:17839720	8	Vitis vinifera
WRKY50	Ci249270.1	4	spe675-PAC:17840583	4	Vitis vinifera
WRKY53	Ci061630.1	5	spe675-PAC:17834591	15	Vitis vinifera
WRKY53	Ci061630.1	5	spe675-PAC:17835751	16	Vitis vinifera
WRKY53	Ci061630.1	5	spe675-PAC:17829119	2	Vitis vinifera
WRKY54	Ci174730.1	6	spe675-PAC:17838561	13	Vitis vinifera
WRKY54	Ci172920.1	6	spe675-PAC:17833527	8	Vitis vinifera
WRKY54	Ci174730.1	6	spe675-PAC:17836757	8	Vitis vinifera
WRKY55	Ci071070.1	7	spe675-PAC:17838562	13	Vitis vinifera
WRKY55	Ci071070.1	6	spe675-PAC:17836757	8	Vitis vinifera
WRKY56	Ci192760.1	2	spe675-PAC:17822669	1	Vitis vinifera
WRKY56	Ci192760.1	2	spe675-PAC:17838879	14	Vitis vinifera
WRKY57	Ci016440.1	7	spe675-PAC:17823900	1	Vitis vinifera
WRKY57	Ci016440.1	2	spe675-PAC:17838879	14	Vitis vinifera
WRKY58	Ci076870.1	6	spe675-PAC:17823327	14	Vitis vinifera
WRKY6	Ci238840.1	2	spe675-PAC:17842220	19	Vitis vinifera
WRKY60	Ci004590.1	8	spe675-PAC:17840967	4	Vitis vinifera
WRKY61	Ci091290.1	5	spe675-PAC:17829554	1	Vitis vinifera
WRKY61	Ci091290.1	5	spe675-PAC:17823230	14	Vitis vinifera
WRKY61	Ci091290.1	5	spe675-PAC:17820720	17	Vitis vinifera
WRKY65	Ci041310.2	2	spe675-PAC:17830401	10	Vitis vinifera
WRKY71	Ci155750.1	2	spe675-PAC:17830512	10	Vitis vinifera
WRKY72	Ci045100.1	5	spe675-PAC:17829554	1	Vitis vinifera
WRKY72	Ci045100.1	5	spe675-PAC:17823230	14	Vitis vinifera
WRKY72	Ci045100.1	5	spe675-PAC:17820720	17	Vitis vinifera
WRKY75	Ci036300.1	2	spe675-PAC:17822669	1	Vitis vinifera
WRKY75	Ci036300.1	2	spe675-PAC:17838879	14	Vitis vinifera
